# Supplementary material for: Systems pharmacology exploration of botanic drug pairs reveals the mechanism for treating different diseases
Source: Sci Rep. 2016 Nov 14;6:36985. doi: 10.1038/srep36985 (PMC5107896; doi:10.1038/srep36985)
Supplement: Supplementary Table S2 [file srep36985-s2.xls]

## Sheet: Sheet1
Table S2. 92 active compounds from three Danshen herb pairs and corresponding predicted OB, DL and DHL
Compound	OB	DL	DHL
oleanolic acid	29.0208	0.75599	4.55579
ursolic acid	16.7749	0.75457	4.73387
digallic acid	61.8486	0.25635	5.29331
stigmasterol	43.8299	0.75596	5.34173
gamma-sitosterol	36.9139	0.75034	5.06667
oleanolic acid 3-acetate	14.2446	0.70295	5.03554
spathulenol	82.3285	0.12209	12.0435
d-Borneol	83.5449	0.05275	11.3329
euscaphic acid	17.3185	0.7121	4.19136
sarsasapogenin	14.0864	0.80746	4.46546
cedrol	87.6637	0.12173	4.94194
corosolic acid	15.8639	0.73993	4.07619
1-(3,4-dihydroxyphenyl)-2-hydroxyethanone	56.7898	0.041276	17.9282
3,7-dimethylocta-2,6-dien-1-yl formate	50.9472	0.033838	7.13052
sabinene hydrate	94.9183	0.053937	11.4215
2-(4-hydroxy-3-methoxyphenyl)-5-(3-hydroxypropyl)-7-methoxy-3-benzofurancarboxaldehyde	62.7841	0.39628	7.89116
6-o-syringyl-8-o-acetyl shanzhiside methyl ester	46.6907	0.71145	9.93888
formyltanshinone	73.4446	0.41736	24.1214
przewaquinone B	62.2401	0.41374	24.9401
przewaquinone c	55.7417	0.40408	23.6978
tanshinaldehyde	52.4747	0.45196	23.4921
tanshinol Ⅱ	57.9509	0.55764	4.27987
tanshinol Ⅰ	56.9652	0.52172	5.14679
baicalin	10.2115	0.75264	15.4576
cryptotanshinone	52.342	0.39555	17.3025
dan-shexinkum d	38.883	0.55453	30.0013
dan shen spiroketal lactone	50.4313	0.3067	15.1899
daucosterol	36.9139	0.62522	9.4567
dehydrouvaol	16.4218	0.76501	4.06158
dimethyllithospermate	2.66122	0.73096	15.1286
ethyl lithospermate	26.3682	0.82369	15.3181
isocryptotanshinone	54.9819	0.39449	31.9246
isosalvianolic acid c	2.48393	0.82961	5.9052
lithospermic acid	2.67408	0.75661	15.676
methyltanshinonate	19.1867	0.54837	24.1135
neocryptotanshinone	52.488	0.32306	14.4602
prolithospermic acid	64.371	0.31017	8.81505
salvianolic acid A	2.95673	0.70245	5.20509
salvianolic acid C	2.50066	0.80524	13.6239
(Z)-3-[2-[(E)-2-(3,4-dihydroxyphenyl)vinyl]-3,4-dihydroxy-phenyl]acrylic acid	88.536	0.25869	4.31143
salvianolic acid j	43.376	0.72497	5.77156
shanzhiside methyl ester	109.774	0.11597	7.74193
tanshindiol a	75.3859	0.4551	23.452
tanshinone Ⅱb	65.2589	0.44871	23.4822
uvaol	17.708	0.76189	4.46894
salvianolic acid B	3.01368	0.4076	18.5333
luteolin	36.1626	0.784575	15.9445
(+)-camphene	34.9792	0.796954	11.2919
eucalyptol	39.7292	0.741816	11.2921
oleanolic acid	29.0208	0.755988	4.55579
daucosterol	36.9139	0.624097	10.1225
β-sitosterol	36.9139	0.751201	5.37109
stigmasterol	43.8299	0.756645	5.5746
patchouli alcohol	101.965	0.136237	12.6429
isocurcumenol	97.6697	0.134245	9.52172
a-pinanone	50.3501	0.06093	11.2662
(-)-trans-Pinocarveol	53.9933	0.0609232	11.3858
(4aS,6R,8aS)-4a-hydroxy-4,8a-dimethyl-6-prop-1-en-2-yl-5,6,7,8-tetrahydro-1H-naphthalen-2-one	53.4195	0.116682	6.41608
beta-Rotunol	59.6898	0.116679	6.62807
cyprotene	56.5041	0.0765344	12.5352
(-)-dehydroaromadendrene	53.592	0.10471	11.6892
dimethyl tetrasulfide	51.3358	0.00277176	12.1797
5beta-Cyprinol	12.5727	0.829037	6.20424
guaidiol	71.9979	0.105252	8.8623
(-)-Isorotundene	50.7154	0.0986907	4.88842
khelloside	74.9566	0.722602	14.3388
ledane	52.8214	0.103611	11.7991
nootkatene	33.1253	0.711153	7.06776
nootkatone	33.0438	0.750617	4.386
rosenonolactone	79.8381	0.824088	6.54874
rotundenol	74.948	0.844522	7.51049
stigmasterol glucoside	43.8299	0.629362	7.68697
sugetriol	68.8747	0.15903	8.51338
alpha-cyperone	35.3704	0.0957601	5.48769
beta-sitosterone	37.9962	0.75755	5.45088
(−)-alloaromadendrene	54.0393	0.10417	12.0612
quercetin-3-o-galactopyranoside	56.5275	0.76906	17.4715
quercitin	46.4333	0.76903	14.4005
rutin	46.4333	0.683	16.1327
tiliroside	1.93838	0.6633	16.5069
isorhamnetin-3-o-beta-d-rutinoside	61.9969	0.65277	13.951
leonuridine	106.145	0.32835	6.42254
leonurine	19.1245	0.19937	4.71175
apigenin	69.8056	0.21303	16.6219
kaempferol	69.3059	0.24066	12.6768
epibetulinic acid	15.6625	0.77603	8.6248
oleanolic acid	17.7362	0.76491	4.82873
ursolic acid	17.6999	0.7552	4.85672
β-sitosterol	36.9139	0.75123	5.35549
daucosterol	36.9139	0.62697	6.88187
cholanic acid	18.9522	0.58598	5.26616
dibutyl phthalate	64.5416	0.13409	5.40558
