# Supplementary material for: Systems pharmacology exploration of botanic drug pairs reveals the mechanism for treating different diseases
Source: Sci Rep. 2016 Nov 14;6:36985. doi: 10.1038/srep36985 (PMC5107896; doi:10.1038/srep36985)
Supplement: Supplementary Table S3 [file srep36985-s3.xls]

## Sheet: Sheet1
	Table S3. All compounds, targets and the related diseases information of three Danshen herb pairs
Herb	Compound Index	Compound Name	Gene Name	Target Name	Disease Types
S. miltiorrhizae	DS1	oleanolic acid	AR	Androgen receptor	hypertension
S. miltiorrhizae	DS1	oleanolic acid	CASP3	Caspase-3	hypertension
S. miltiorrhizae	DS1	oleanolic acid	ESR1	Estrogen receptor	dyslipidemia
S. miltiorrhizae	DS1	oleanolic acid	HMOX1	Heme oxygenase 1	vasodilation
S. miltiorrhizae	DS1	oleanolic acid	ICAM1	Intercellular adhesion molecule 1	inflammation
S. miltiorrhizae	DS1	oleanolic acid	NOS2	Nitric oxide synthase, inducible	hypertension
S. miltiorrhizae	DS2	ursolic acid	MMP2	72 kDa type IV collagenase	thrombosis
S. miltiorrhizae	DS2	ursolic acid	AR	Androgen receptor	hypertension
S. miltiorrhizae	DS2	ursolic acid	BIRC5	Baculoviral IAP repeat-containing protein 5	inflammation
S. miltiorrhizae	DS2	ursolic acid	CASP3	Caspase-3	hypertension
S. miltiorrhizae	DS2	ursolic acid	CTSB	Cathepsin B	thrombosis
S. miltiorrhizae	DS2	ursolic acid	MAPK8IP2	C-Jun-amino-terminal kinase-interacting protein 2	inflammation
S. miltiorrhizae	DS2	ursolic acid	SELE	E-selectin	hypertension
S. miltiorrhizae	DS2	ursolic acid	ESR1	Estrogen receptor	dyslipidemia
S. miltiorrhizae	DS2	ursolic acid	CSF2	Granulocyte-macrophage colony-stimulating factor	inflammation
S. miltiorrhizae	DS2	ursolic acid	ICAM1	Intercellular adhesion molecule 1	inflammation
S. miltiorrhizae	DS2	ursolic acid	IL6	Interleukin-6	inflammation
S. miltiorrhizae	DS2	ursolic acid	MMP1	Interstitial collagenase	thrombosis
S. miltiorrhizae	DS2	ursolic acid	MMP9	Matrix metalloproteinase-9	thrombosis
S. miltiorrhizae	DS2	ursolic acid	MAPK8	Mitogen-activated protein kinase 8	inflammation
S. miltiorrhizae	DS2	ursolic acid	NOS3	Nitric oxide synthase, endothelial	hypertension
S. miltiorrhizae	DS2	ursolic acid	NOS2	Nitric oxide synthase, inducible	hypertension
S. miltiorrhizae	DS2	ursolic acid	PLA2G2A	Phospholipase A2, membrane associated	vasodilation
S. miltiorrhizae	DS2	ursolic acid	PTGS1	Prostaglandin G/H synthase 1	inflammation
S. miltiorrhizae	DS2	ursolic acid	PTGS2	Prostaglandin G/H synthase 2	inflammation
S. miltiorrhizae	DS2	ursolic acid	MMP3	Stromelysin-1	vasodilation
S. miltiorrhizae	DS2	ursolic acid	JUN	Transcription factor AP-1	inflammation
S. miltiorrhizae	DS2	ursolic acid	VEGFA	Vascular endothelial growth factor A	thrombosis
S. miltiorrhizae	DS3	digallic acid	ESR1	Estrogen receptor	dyslipidemia
S. miltiorrhizae	DS3	digallic acid	HSP90AA1	Heat shock protein HSP 90-alpha	vasodilation
S. miltiorrhizae	DS3	digallic acid	MAPK14	Mitogen-activated protein kinase 14	thrombosis
S. miltiorrhizae	DS3	digallic acid	PTGS2	Prostaglandin G/H synthase 2	inflammation
S. miltiorrhizae	DS3	digallic acid	SELP	P-selectin	inflammation
S. miltiorrhizae	DS3	digallic acid	THRB	Thyroid hormone receptor beta-1	dyslipidemia
S. miltiorrhizae	DS4	stigmasterol	AR	Androgen receptor	hypertension
S. miltiorrhizae	DS4	stigmasterol	CA1	Carbonic anhydrase I	vasodilation
S. miltiorrhizae	DS4	stigmasterol	ESR1	Estrogen receptor	dyslipidemia
S. miltiorrhizae	DS4	stigmasterol	ESR2	Estrogen receptor beta	dyslipidemia
S. miltiorrhizae	DS4	stigmasterol	NR3C2	Mineralocorticoid receptor	hypertension
S. miltiorrhizae	DS5	gamma-sitosterol	AR	Androgen receptor	hypertension
S. miltiorrhizae	DS5	gamma-sitosterol	CA1	Carbonic anhydrase I	vasodilation
S. miltiorrhizae	DS5	gamma-sitosterol	ESR1	Estrogen receptor	dyslipidemia
S. miltiorrhizae	DS5	gamma-sitosterol	ESR2	Estrogen receptor beta	dyslipidemia
S. miltiorrhizae	DS6	oleanolic acid 3-acetate	AR	Androgen receptor	hypertension
S. miltiorrhizae	DS6	oleanolic acid 3-acetate	NOS2	Nitric oxide synthase, inducible	hypertension
S. miltiorrhizae	DS7	spathulenol	F2	Thrombin	thrombosis
S. miltiorrhizae	DS8	euscaphic acid	AR	Androgen receptor	hypertension
S. miltiorrhizae	DS8	euscaphic acid	NOS2	Nitric oxide synthase, inducible	hypertension
S. miltiorrhizae	DS9	sarsasapogenin	AR	Androgen receptor	hypertension
S. miltiorrhizae	DS9	sarsasapogenin	CA1	Carbonic anhydrase I	vasodilation
S. miltiorrhizae	DS9	sarsasapogenin	ESR1	Estrogen receptor	dyslipidemia
S. miltiorrhizae	DS10	corosolic acid	AR	Androgen receptor	hypertension
S. miltiorrhizae	DS11	1-(3,4-dihydroxyphenyl)-2-hydroxyethanone	ALOX15	Arachidonate 15-lipoxygenase	inflammation
S. miltiorrhizae	DS11	1-(3,4-dihydroxyphenyl)-2-hydroxyethanone	ALOX5	Arachidonate 5-lipoxygenase	vasodilation
S. miltiorrhizae	DS11	1-(3,4-dihydroxyphenyl)-2-hydroxyethanone	MIF	Macrophage migration inhibitory factor	vasodilation
S. miltiorrhizae	DS11	1-(3,4-dihydroxyphenyl)-2-hydroxyethanone	TERT	Telomerase reverse transcriptase	inflammation
S. miltiorrhizae	DS12	3,7-dimethylocta-2,6-dien-1-yl formate	HMGCR	3-hydroxy-3-methylglutaryl-coenzyme A reductase	dyslipidemia
S. miltiorrhizae	DS12	3,7-dimethylocta-2,6-dien-1-yl formate	AR	Androgen receptor	hypertension
S. miltiorrhizae	DS12	3,7-dimethylocta-2,6-dien-1-yl formate	ACE	Angiotensin-converting enzyme	vasodilation
S. miltiorrhizae	DS12	3,7-dimethylocta-2,6-dien-1-yl formate	CASP3	Caspase-3	hypertension
S. miltiorrhizae	DS12	3,7-dimethylocta-2,6-dien-1-yl formate	CTSK	Cathepsin K	hypertension
S. miltiorrhizae	DS12	3,7-dimethylocta-2,6-dien-1-yl formate	CYP2C9	Cytochrome P450 2C9	vasodilation
S. miltiorrhizae	DS12	3,7-dimethylocta-2,6-dien-1-yl formate	ESR1	Estrogen receptor	dyslipidemia
S. miltiorrhizae	DS12	3,7-dimethylocta-2,6-dien-1-yl formate	ESR2	Estrogen receptor beta	dyslipidemia
S. miltiorrhizae	DS12	3,7-dimethylocta-2,6-dien-1-yl formate	NR3C2	Mineralocorticoid receptor	hypertension
S. miltiorrhizae	DS12	3,7-dimethylocta-2,6-dien-1-yl formate	PPARG	Peroxisome proliferator activated receptor gamma	dyslipidemia
S. miltiorrhizae	DS12	3,7-dimethylocta-2,6-dien-1-yl formate	PLA2G2A	Phospholipase A2, membrane associated	vasodilation
S. miltiorrhizae	DS12	3,7-dimethylocta-2,6-dien-1-yl formate	REN	Renin	dyslipidemia
S. miltiorrhizae	DS12	3,7-dimethylocta-2,6-dien-1-yl formate	RXRA	Retinoic acid receptor RXR-alpha	hypertension
S. miltiorrhizae	DS12	3,7-dimethylocta-2,6-dien-1-yl formate	SOD2	Superoxide dismutase [Mn], mitochondrial	dyslipidemia
S. miltiorrhizae	DS12	3,7-dimethylocta-2,6-dien-1-yl formate	F2	Thrombin	thrombosis
S. miltiorrhizae	DS12	3,7-dimethylocta-2,6-dien-1-yl formate	KDR	Vascular endothelial growth factor receptor 2	vasodilation
S. miltiorrhizae	DS12	3,7-dimethylocta-2,6-dien-1-yl formate	VDR	Vitamin D3 receptor	hypertension
S. miltiorrhizae	DS13	sabinene hydrate	CTSK	Cathepsin K	hypertension
S. miltiorrhizae	DS13	sabinene hydrate	NR3C2	Mineralocorticoid receptor	hypertension
S. miltiorrhizae	DS13	sabinene hydrate	PLA2G2A	Phospholipase A2, membrane associated	vasodilation
S. miltiorrhizae	DS13	sabinene hydrate	VDR	Vitamin D3 receptor	hypertension
S. miltiorrhizae	DS14	2-(4-hydroxy-3-methoxyphenyl)-5-(3-hydroxypropyl)-7-methoxy-3-benzofurancarboxaldehyde	AR	Androgen receptor	hypertension
S. miltiorrhizae	DS14	2-(4-hydroxy-3-methoxyphenyl)-5-(3-hydroxypropyl)-7-methoxy-3-benzofurancarboxaldehyde	ALOX15	Arachidonate 15-lipoxygenase	inflammation
S. miltiorrhizae	DS14	2-(4-hydroxy-3-methoxyphenyl)-5-(3-hydroxypropyl)-7-methoxy-3-benzofurancarboxaldehyde	ALOX5	Arachidonate 5-lipoxygenase	vasodilation
S. miltiorrhizae	DS14	2-(4-hydroxy-3-methoxyphenyl)-5-(3-hydroxypropyl)-7-methoxy-3-benzofurancarboxaldehyde	CCNA2	Cyclin-A2	inflammation
S. miltiorrhizae	DS14	2-(4-hydroxy-3-methoxyphenyl)-5-(3-hydroxypropyl)-7-methoxy-3-benzofurancarboxaldehyde	ESR1	Estrogen receptor	dyslipidemia
S. miltiorrhizae	DS14	2-(4-hydroxy-3-methoxyphenyl)-5-(3-hydroxypropyl)-7-methoxy-3-benzofurancarboxaldehyde	ESR2	Estrogen receptor beta	dyslipidemia
S. miltiorrhizae	DS14	2-(4-hydroxy-3-methoxyphenyl)-5-(3-hydroxypropyl)-7-methoxy-3-benzofurancarboxaldehyde	HSP90AA1	Heat shock protein HSP 90-alpha	vasodilation
S. miltiorrhizae	DS14	2-(4-hydroxy-3-methoxyphenyl)-5-(3-hydroxypropyl)-7-methoxy-3-benzofurancarboxaldehyde	MAPK14	Mitogen-activated protein kinase 14	thrombosis
S. miltiorrhizae	DS14	2-(4-hydroxy-3-methoxyphenyl)-5-(3-hydroxypropyl)-7-methoxy-3-benzofurancarboxaldehyde	NOS2	Nitric oxide synthase, inducible	hypertension
S. miltiorrhizae	DS14	2-(4-hydroxy-3-methoxyphenyl)-5-(3-hydroxypropyl)-7-methoxy-3-benzofurancarboxaldehyde	PPARG	Peroxisome proliferator activated receptor gamma	dyslipidemia
S. miltiorrhizae	DS14	2-(4-hydroxy-3-methoxyphenyl)-5-(3-hydroxypropyl)-7-methoxy-3-benzofurancarboxaldehyde	CHEK1	Serine/threonine-protein kinase Chk1	thrombosis
S. miltiorrhizae	DS14	2-(4-hydroxy-3-methoxyphenyl)-5-(3-hydroxypropyl)-7-methoxy-3-benzofurancarboxaldehyde	F2	Thrombin	thrombosis
S. miltiorrhizae	DS15	6-o-syringyl-8-o-acetyl shanzhiside methyl ester	HMGCR	3-hydroxy-3-methylglutaryl-coenzyme A reductase	dyslipidemia
S. miltiorrhizae	DS15	6-o-syringyl-8-o-acetyl shanzhiside methyl ester	AR	Androgen receptor	hypertension
S. miltiorrhizae	DS15	6-o-syringyl-8-o-acetyl shanzhiside methyl ester	ANG	Angiogenin	thrombosis
S. miltiorrhizae	DS15	6-o-syringyl-8-o-acetyl shanzhiside methyl ester	CASP3	Caspase-3	hypertension
S. miltiorrhizae	DS15	6-o-syringyl-8-o-acetyl shanzhiside methyl ester	CTSK	Cathepsin K	hypertension
S. miltiorrhizae	DS15	6-o-syringyl-8-o-acetyl shanzhiside methyl ester	CMA1	Chymase	inflammation
S. miltiorrhizae	DS15	6-o-syringyl-8-o-acetyl shanzhiside methyl ester	F7	Coagulation factor VII	thrombosis
S. miltiorrhizae	DS15	6-o-syringyl-8-o-acetyl shanzhiside methyl ester	F10	Coagulation factor Xa	thrombosis
S. miltiorrhizae	DS15	6-o-syringyl-8-o-acetyl shanzhiside methyl ester	SELE	E-selectin	hypertension
S. miltiorrhizae	DS15	6-o-syringyl-8-o-acetyl shanzhiside methyl ester	ESR1	Estrogen receptor	dyslipidemia
S. miltiorrhizae	DS15	6-o-syringyl-8-o-acetyl shanzhiside methyl ester	NOS2	Nitric oxide synthase, inducible	hypertension
S. miltiorrhizae	DS15	6-o-syringyl-8-o-acetyl shanzhiside methyl ester	SLC5A2	Sodium/glucose cotransporter 2	hypertension
S. miltiorrhizae	DS15	6-o-syringyl-8-o-acetyl shanzhiside methyl ester	F2	Thrombin	thrombosis
S. miltiorrhizae	DS15	6-o-syringyl-8-o-acetyl shanzhiside methyl ester	VDR	Vitamin D3 receptor	hypertension
S. miltiorrhizae	DS16	formyltanshinone	HMGCR	3-hydroxy-3-methylglutaryl-coenzyme A reductase	dyslipidemia
S. miltiorrhizae	DS16	formyltanshinone	AR	Androgen receptor	hypertension
S. miltiorrhizae	DS16	formyltanshinone	CYP2C9	Cytochrome P450 2C9	vasodilation
S. miltiorrhizae	DS16	formyltanshinone	NR3C2	Mineralocorticoid receptor	hypertension
S. miltiorrhizae	DS16	formyltanshinone	NR1H2	Oxysterols receptor LXR-beta	hypertension
S. miltiorrhizae	DS16	formyltanshinone	PPARD	Peroxisome proliferator-activated receptor delta	thrombosis
S. miltiorrhizae	DS16	formyltanshinone	REN	Renin	dyslipidemia
S. miltiorrhizae	DS16	formyltanshinone	VDR	Vitamin D3 receptor	hypertension
S. miltiorrhizae	DS17	przewaquinone B	AR	Androgen receptor	hypertension
S. miltiorrhizae	DS17	przewaquinone B	CCNA2	Cyclin-A2	inflammation
S. miltiorrhizae	DS17	przewaquinone B	ESR1	Estrogen receptor	dyslipidemia
S. miltiorrhizae	DS17	przewaquinone B	ESR2	Estrogen receptor beta	dyslipidemia
S. miltiorrhizae	DS17	przewaquinone B	HSP90AA1	Heat shock protein HSP 90-alpha	vasodilation
S. miltiorrhizae	DS17	przewaquinone B	MAPK14	Mitogen-activated protein kinase 14	thrombosis
S. miltiorrhizae	DS17	przewaquinone B	NOS2	Nitric oxide synthase, inducible	hypertension
S. miltiorrhizae	DS17	przewaquinone B	PPARG	Peroxisome proliferator activated receptor gamma	dyslipidemia
S. miltiorrhizae	DS17	przewaquinone B	PTGS2	Prostaglandin G/H synthase 2	inflammation
S. miltiorrhizae	DS17	przewaquinone B	RXRA	Retinoic acid receptor RXR-alpha	hypertension
S. miltiorrhizae	DS17	przewaquinone B	F2	Thrombin	thrombosis
S. miltiorrhizae	DS18	przewaquinone c	NR3C2	Mineralocorticoid receptor	hypertension
S. miltiorrhizae	DS18	przewaquinone c	RXRA	Retinoic acid receptor RXR-alpha	hypertension
S. miltiorrhizae	DS19	tanshinaldehyde	AR	Androgen receptor	hypertension
S. miltiorrhizae	DS19	tanshinaldehyde	REN	Renin	dyslipidemia
S. miltiorrhizae	DS19	tanshinaldehyde	RXRA	Retinoic acid receptor RXR-alpha	hypertension
S. miltiorrhizae	DS19	tanshinaldehyde	F2	Thrombin	thrombosis
S. miltiorrhizae	DS19	tanshinaldehyde	VDR	Vitamin D3 receptor	hypertension
S. miltiorrhizae	DS20	tanshinol Ⅱ	HMGCR	3-hydroxy-3-methylglutaryl-coenzyme A reductase	dyslipidemia
S. miltiorrhizae	DS20	tanshinol Ⅱ	AR	Androgen receptor	hypertension
S. miltiorrhizae	DS20	tanshinol Ⅱ	CTSK	Cathepsin K	hypertension
S. miltiorrhizae	DS20	tanshinol Ⅱ	CYP2C9	Cytochrome P450 2C9	vasodilation
S. miltiorrhizae	DS20	tanshinol Ⅱ	ESR2	Estrogen receptor beta	dyslipidemia
S. miltiorrhizae	DS20	tanshinol Ⅱ	NR1H2	Oxysterols receptor LXR-beta	hypertension
S. miltiorrhizae	DS20	tanshinol Ⅱ	PPARD	Peroxisome proliferator-activated receptor delta	thrombosis
S. miltiorrhizae	DS20	tanshinol Ⅱ	REN	Renin	dyslipidemia
S. miltiorrhizae	DS20	tanshinol Ⅱ	RXRA	Retinoic acid receptor RXR-alpha	hypertension
S. miltiorrhizae	DS20	tanshinol Ⅱ	TGFBR1	TGF-beta receptor type-1	dyslipidemia
S. miltiorrhizae	DS20	tanshinol Ⅱ	F2	Thrombin	thrombosis
S. miltiorrhizae	DS20	tanshinol Ⅱ	KDR	Vascular endothelial growth factor receptor 2	vasodilation
S. miltiorrhizae	DS20	tanshinol Ⅱ	VDR	Vitamin D3 receptor	hypertension
S. miltiorrhizae	DS21	tanshinol Ⅰ	HMGCR	3-hydroxy-3-methylglutaryl-coenzyme A reductase	dyslipidemia
S. miltiorrhizae	DS21	tanshinol Ⅰ	AR	Androgen receptor	hypertension
S. miltiorrhizae	DS21	tanshinol Ⅰ	CTSK	Cathepsin K	hypertension
S. miltiorrhizae	DS21	tanshinol Ⅰ	CYP2C9	Cytochrome P450 2C9	vasodilation
S. miltiorrhizae	DS21	tanshinol Ⅰ	ESR2	Estrogen receptor beta	dyslipidemia
S. miltiorrhizae	DS21	tanshinol Ⅰ	MMP9	Matrix metalloproteinase-9	thrombosis
S. miltiorrhizae	DS21	tanshinol Ⅰ	NR1H3	Oxysterols receptor LXR-alpha	hypertension
S. miltiorrhizae	DS21	tanshinol Ⅰ	NR1H2	Oxysterols receptor LXR-beta	hypertension
S. miltiorrhizae	DS21	tanshinol Ⅰ	PPARD	Peroxisome proliferator-activated receptor delta	thrombosis
S. miltiorrhizae	DS21	tanshinol Ⅰ	PLA2G2A	Phospholipase A2, membrane associated	vasodilation
S. miltiorrhizae	DS21	tanshinol Ⅰ	REN	Renin	dyslipidemia
S. miltiorrhizae	DS21	tanshinol Ⅰ	RXRA	Retinoic acid receptor RXR-alpha	hypertension
S. miltiorrhizae	DS21	tanshinol Ⅰ	TGFBR1	TGF-beta receptor type-1	dyslipidemia
S. miltiorrhizae	DS21	tanshinol Ⅰ	F2	Thrombin	thrombosis
S. miltiorrhizae	DS22	baicalin	F10	Coagulation factor Xa	thrombosis
S. miltiorrhizae	DS22	baicalin	CCNA2	Cyclin-A2	inflammation
S. miltiorrhizae	DS22	baicalin	NPC1L1	Niemann-Pick C1-like protein 1	dyslipidemia
S. miltiorrhizae	DS22	baicalin	SLC5A2	Sodium/glucose cotransporter 2	hypertension
S. miltiorrhizae	DS23	cryptotanshinone	BIRC5	Baculoviral IAP repeat-containing protein 5	inflammation
S. miltiorrhizae	DS23	cryptotanshinone	CYP2C9	Cytochrome P450 2C9	vasodilation
S. miltiorrhizae	DS23	cryptotanshinone	EDN1	Endothelin-1	dyslipidemia
S. miltiorrhizae	DS23	cryptotanshinone	ESR1	Estrogen receptor	dyslipidemia
S. miltiorrhizae	DS23	cryptotanshinone	ESR2	Estrogen receptor beta	dyslipidemia
S. miltiorrhizae	DS23	cryptotanshinone	NR1H3	Oxysterols receptor LXR-alpha	hypertension
S. miltiorrhizae	DS23	cryptotanshinone	NR1H2	Oxysterols receptor LXR-beta	hypertension
S. miltiorrhizae	DS23	cryptotanshinone	PPARD	Peroxisome proliferator-activated receptor delta	thrombosis
S. miltiorrhizae	DS23	cryptotanshinone	VDR	Vitamin D3 receptor	hypertension
S. miltiorrhizae	DS24	dan-shexinkum d	AR	Androgen receptor	hypertension
S. miltiorrhizae	DS24	dan-shexinkum d	ADRB2	Beta-2 adrenergic receptor	hypertension
S. miltiorrhizae	DS24	dan-shexinkum d	F10	Coagulation factor Xa	thrombosis
S. miltiorrhizae	DS24	dan-shexinkum d	CCNA2	Cyclin-A2	inflammation
S. miltiorrhizae	DS24	dan-shexinkum d	ESR1	Estrogen receptor	dyslipidemia
S. miltiorrhizae	DS24	dan-shexinkum d	ESR2	Estrogen receptor beta	dyslipidemia
S. miltiorrhizae	DS24	dan-shexinkum d	NOS2	Nitric oxide synthase, inducible	hypertension
S. miltiorrhizae	DS24	dan-shexinkum d	PPARG	Peroxisome proliferator activated receptor gamma	dyslipidemia
S. miltiorrhizae	DS24	dan-shexinkum d	PTGS1	Prostaglandin G/H synthase 1	inflammation
S. miltiorrhizae	DS24	dan-shexinkum d	PTGS2	Prostaglandin G/H synthase 2	inflammation
S. miltiorrhizae	DS24	dan-shexinkum d	RXRA	Retinoic acid receptor RXR-alpha	hypertension
S. miltiorrhizae	DS24	dan-shexinkum d	F2	Thrombin	thrombosis
S. miltiorrhizae	DS25	dan shen spiroketal lactone	AR	Androgen receptor	hypertension
S. miltiorrhizae	DS25	dan shen spiroketal lactone	CYP2C9	Cytochrome P450 2C9	vasodilation
S. miltiorrhizae	DS25	dan shen spiroketal lactone	NR1H2	Oxysterols receptor LXR-beta	hypertension
S. miltiorrhizae	DS25	dan shen spiroketal lactone	REN	Renin	dyslipidemia
S. miltiorrhizae	DS25	dan shen spiroketal lactone	RXRA	Retinoic acid receptor RXR-alpha	hypertension
S. miltiorrhizae	DS25	dan shen spiroketal lactone	F2	Thrombin	thrombosis
S. miltiorrhizae	DS26	daucosterol	AR	Androgen receptor	hypertension
S. miltiorrhizae	DS26	daucosterol	CA1	Carbonic anhydrase I	vasodilation
S. miltiorrhizae	DS26	daucosterol	ESR2	Estrogen receptor beta	dyslipidemia
S. miltiorrhizae	DS27	dehydrouvaol	AR	Androgen receptor	hypertension
S. miltiorrhizae	DS27	dehydrouvaol	ESR1	Estrogen receptor	dyslipidemia
S. miltiorrhizae	DS28	ethyl lithospermate	F10	Coagulation factor Xa	thrombosis
S. miltiorrhizae	DS28	ethyl lithospermate	CCNA2	Cyclin-A2	inflammation
S. miltiorrhizae	DS28	ethyl lithospermate	LAP	Leucine aminopeptidase	hypertension
S. miltiorrhizae	DS28	ethyl lithospermate	MME	Neprilysin	hypertension
S. miltiorrhizae	DS28	ethyl lithospermate	PPARG	Peroxisome proliferator activated receptor gamma	dyslipidemia
S. miltiorrhizae	DS28	ethyl lithospermate	PPARA	Peroxisome proliferator-activated receptor alpha	thrombosis
S. miltiorrhizae	DS28	ethyl lithospermate	PPARD	Peroxisome proliferator-activated receptor delta	thrombosis
S. miltiorrhizae	DS28	ethyl lithospermate	PTGS2	Prostaglandin G/H synthase 2	inflammation
S. miltiorrhizae	DS28	ethyl lithospermate	F2	Thrombin	thrombosis
S. miltiorrhizae	DS29	isocryptotanshinone	AR	Androgen receptor	hypertension
S. miltiorrhizae	DS29	isocryptotanshinone	CASP3	Caspase-3	hypertension
S. miltiorrhizae	DS29	isocryptotanshinone	CYP2C9	Cytochrome P450 2C9	vasodilation
S. miltiorrhizae	DS29	isocryptotanshinone	NR1H3	Oxysterols receptor LXR-alpha	hypertension
S. miltiorrhizae	DS29	isocryptotanshinone	NR1H2	Oxysterols receptor LXR-beta	hypertension
S. miltiorrhizae	DS29	isocryptotanshinone	PPARG	Peroxisome proliferator activated receptor gamma	dyslipidemia
S. miltiorrhizae	DS29	isocryptotanshinone	PPARA	Peroxisome proliferator-activated receptor alpha	thrombosis
S. miltiorrhizae	DS29	isocryptotanshinone	PPARD	Peroxisome proliferator-activated receptor delta	thrombosis
S. miltiorrhizae	DS29	isocryptotanshinone	PLA2G2A	Phospholipase A2, membrane associated	vasodilation
S. miltiorrhizae	DS29	isocryptotanshinone	REN	Renin	dyslipidemia
S. miltiorrhizae	DS29	isocryptotanshinone	VDR	Vitamin D3 receptor	hypertension
S. miltiorrhizae	DS30	isosalvianolic acid c	ALOX15	Arachidonate 15-lipoxygenase	inflammation
S. miltiorrhizae	DS31	lithospermic acid	ALOX15	Arachidonate 15-lipoxygenase	inflammation
S. miltiorrhizae	DS31	lithospermic acid	XDH	Xanthine dehydrogenase	hypertension
S. miltiorrhizae	DS32	methyltanshinonate	HTR2A	5-hydroxytryptamine 2A receptor	thrombosis
S. miltiorrhizae	DS32	methyltanshinonate	AR	Androgen receptor	hypertension
S. miltiorrhizae	DS32	methyltanshinonate	ADRB2	Beta-2 adrenergic receptor	hypertension
S. miltiorrhizae	DS32	methyltanshinonate	ESR1	Estrogen receptor	dyslipidemia
S. miltiorrhizae	DS32	methyltanshinonate	ESR2	Estrogen receptor beta	dyslipidemia
S. miltiorrhizae	DS32	methyltanshinonate	NOS2	Nitric oxide synthase, inducible	hypertension
S. miltiorrhizae	DS32	methyltanshinonate	PPARG	Peroxisome proliferator activated receptor gamma	dyslipidemia
S. miltiorrhizae	DS32	methyltanshinonate	PTGS2	Prostaglandin G/H synthase 2	inflammation
S. miltiorrhizae	DS32	methyltanshinonate	RXRA	Retinoic acid receptor RXR-alpha	hypertension
S. miltiorrhizae	DS32	methyltanshinonate	F2	Thrombin	thrombosis
S. miltiorrhizae	DS33	neocryptotanshinone	HMGCR	3-hydroxy-3-methylglutaryl-coenzyme A reductase	dyslipidemia
S. miltiorrhizae	DS33	neocryptotanshinone	CASP3	Caspase-3	hypertension
S. miltiorrhizae	DS33	neocryptotanshinone	CTSK	Cathepsin K	hypertension
S. miltiorrhizae	DS33	neocryptotanshinone	MIF	Macrophage migration inhibitory factor	vasodilation
S. miltiorrhizae	DS33	neocryptotanshinone	NR1H2	Oxysterols receptor LXR-beta	hypertension
S. miltiorrhizae	DS33	neocryptotanshinone	PPARG	Peroxisome proliferator activated receptor gamma	dyslipidemia
S. miltiorrhizae	DS33	neocryptotanshinone	PPARD	Peroxisome proliferator-activated receptor delta	thrombosis
S. miltiorrhizae	DS33	neocryptotanshinone	PLA2G2A	Phospholipase A2, membrane associated	vasodilation
S. miltiorrhizae	DS33	neocryptotanshinone	REN	Renin	dyslipidemia
S. miltiorrhizae	DS33	neocryptotanshinone	RXRA	Retinoic acid receptor RXR-alpha	hypertension
S. miltiorrhizae	DS33	neocryptotanshinone	TGFBR1	TGF-beta receptor type-1	dyslipidemia
S. miltiorrhizae	DS33	neocryptotanshinone	F2	Thrombin	thrombosis
S. miltiorrhizae	DS33	neocryptotanshinone	VDR	Vitamin D3 receptor	hypertension
S. miltiorrhizae	DS34	prolithospermic acid	HMGCR	3-hydroxy-3-methylglutaryl-coenzyme A reductase	dyslipidemia
S. miltiorrhizae	DS34	prolithospermic acid	ACE	Angiotensin-converting enzyme	vasodilation
S. miltiorrhizae	DS34	prolithospermic acid	ESR1	Estrogen receptor	dyslipidemia
S. miltiorrhizae	DS34	prolithospermic acid	ESR2	Estrogen receptor beta	dyslipidemia
S. miltiorrhizae	DS34	prolithospermic acid	MMP9	Matrix metalloproteinase-9	thrombosis
S. miltiorrhizae	DS34	prolithospermic acid	NR3C2	Mineralocorticoid receptor	hypertension
S. miltiorrhizae	DS34	prolithospermic acid	PLA2G2A	Phospholipase A2, membrane associated	vasodilation
S. miltiorrhizae	DS34	prolithospermic acid	REN	Renin	dyslipidemia
S. miltiorrhizae	DS34	prolithospermic acid	RXRA	Retinoic acid receptor RXR-alpha	hypertension
S. miltiorrhizae	DS34	prolithospermic acid	F2	Thrombin	thrombosis
S. miltiorrhizae	DS34	prolithospermic acid	VDR	Vitamin D3 receptor	hypertension
S. miltiorrhizae	DS35	salvianolic acid A	ALOX15	Arachidonate 15-lipoxygenase	inflammation
S. miltiorrhizae	DS35	salvianolic acid A	ALOX5	Arachidonate 5-lipoxygenase	vasodilation
S. miltiorrhizae	DS35	salvianolic acid A	CASP3	Caspase-3	hypertension
S. miltiorrhizae	DS35	salvianolic acid A	F7	Coagulation factor VII	thrombosis
S. miltiorrhizae	DS35	salvianolic acid A	F10	Coagulation factor Xa	thrombosis
S. miltiorrhizae	DS36	salvianolic acid c	ALOX15	Arachidonate 15-lipoxygenase	inflammation
S. miltiorrhizae	DS36	salvianolic acid c	PPARG	Peroxisome proliferator activated receptor gamma	dyslipidemia
S. miltiorrhizae	DS36	salvianolic acid c	PPARA	Peroxisome proliferator-activated receptor alpha	thrombosis
S. miltiorrhizae	DS36	salvianolic acid c	F2	Thrombin	thrombosis
S. miltiorrhizae	DS37	(Z)-3-[2-[(E)-2-(3,4-dihydroxyphenyl)vinyl]-3,4-dihydroxy-phenyl]acrylic acid	ITGA2B	Integrin alpha-IIb	thrombosis
S. miltiorrhizae	DS37	(Z)-3-[2-[(E)-2-(3,4-dihydroxyphenyl)vinyl]-3,4-dihydroxy-phenyl]acrylic acid	ITGB3	Integrin beta-3	thrombosis
S. miltiorrhizae	DS37	(Z)-3-[2-[(E)-2-(3,4-dihydroxyphenyl)vinyl]-3,4-dihydroxy-phenyl]acrylic acid	ITGB5	Integrin beta-5	inflammation
S. miltiorrhizae	DS37	(Z)-3-[2-[(E)-2-(3,4-dihydroxyphenyl)vinyl]-3,4-dihydroxy-phenyl]acrylic acid	TBXAS1	Thromboxane-A synthase	thrombosis
S. miltiorrhizae	DS38	salvianolic acid j	HMGCR	3-hydroxy-3-methylglutaryl-coenzyme A reductase	dyslipidemia
S. miltiorrhizae	DS38	salvianolic acid j	ANG	Angiogenin	thrombosis
S. miltiorrhizae	DS38	salvianolic acid j	CASP3	Caspase-3	hypertension
S. miltiorrhizae	DS38	salvianolic acid j	F7	Coagulation factor VII	thrombosis
S. miltiorrhizae	DS38	salvianolic acid j	SELE	E-selectin	hypertension
S. miltiorrhizae	DS38	salvianolic acid j	PPARD	Peroxisome proliferator-activated receptor delta	thrombosis
S. miltiorrhizae	DS38	salvianolic acid j	PLA2G2A	Phospholipase A2, membrane associated	vasodilation
S. miltiorrhizae	DS38	salvianolic acid j	RXRA	Retinoic acid receptor RXR-alpha	hypertension
S. miltiorrhizae	DS38	salvianolic acid j	F2	Thrombin	thrombosis
S. miltiorrhizae	DS39	tanshindiol a	AR	Androgen receptor	hypertension
S. miltiorrhizae	DS39	tanshindiol a	NR3C2	Mineralocorticoid receptor	hypertension
S. miltiorrhizae	DS39	tanshindiol a	RXRA	Retinoic acid receptor RXR-alpha	hypertension
S. miltiorrhizae	DS40	tanshinone Ⅱb	AR	Androgen receptor	hypertension
S. miltiorrhizae	DS40	tanshinone Ⅱb	CYP2C9	Cytochrome P450 2C9	vasodilation
S. miltiorrhizae	DS40	tanshinone Ⅱb	PPARA	Peroxisome proliferator-activated receptor alpha	thrombosis
S. miltiorrhizae	DS40	tanshinone Ⅱb	PPARD	Peroxisome proliferator-activated receptor delta	thrombosis
S. miltiorrhizae	DS40	tanshinone Ⅱb	PLA2G2A	Phospholipase A2, membrane associated	vasodilation
S. miltiorrhizae	DS40	tanshinone Ⅱb	REN	Renin	dyslipidemia
S. miltiorrhizae	DS40	tanshinone Ⅱb	RXRA	Retinoic acid receptor RXR-alpha	hypertension
S. miltiorrhizae	DS40	tanshinone Ⅱb	TGFBR1	TGF-beta receptor type-1	dyslipidemia
S. miltiorrhizae	DS40	tanshinone Ⅱb	F2	Thrombin	thrombosis
S. miltiorrhizae	DS40	tanshinone Ⅱb	VDR	Vitamin D3 receptor	hypertension
S. miltiorrhizae	DS41	salvianolic acid B	HMGCR	3-hydroxy-3-methylglutaryl-coenzyme A reductase	dyslipidemia
S. miltiorrhizae	DS41	salvianolic acid B	MMP2	72 kDa type IV collagenase	thrombosis
S. miltiorrhizae	DS41	salvianolic acid B	ANG	Angiogenin	thrombosis
S. miltiorrhizae	DS41	salvianolic acid B	CASP3	Caspase-3	hypertension
S. miltiorrhizae	DS41	salvianolic acid B	CTSK	Cathepsin K	hypertension
S. miltiorrhizae	DS41	salvianolic acid B	CMA1	Chymase	inflammation
S. miltiorrhizae	DS41	salvianolic acid B	F7	Coagulation factor VII	thrombosis
S. miltiorrhizae	DS41	salvianolic acid B	SELE	E-selectin	hypertension
S. miltiorrhizae	DS41	salvianolic acid B	ICAM1	Intercellular adhesion molecule 1	inflammation
S. miltiorrhizae	DS41	salvianolic acid B	MIF	Macrophage migration inhibitory factor	vasodilation
S. miltiorrhizae	DS41	salvianolic acid B	PPARG	Peroxisome proliferator activated receptor gamma	dyslipidemia
S. miltiorrhizae	DS41	salvianolic acid B	PLA2G2A	Phospholipase A2, membrane associated	vasodilation
S. miltiorrhizae	DS41	salvianolic acid B	SERPINE1	Plasminogen activator inhibitor 1	thrombosis
S. miltiorrhizae	DS41	salvianolic acid B	PTGS2	Prostaglandin G/H synthase 2	inflammation
S. miltiorrhizae	DS41	salvianolic acid B	F2	Thrombin	thrombosis
S. miltiorrhizae	DS41	salvianolic acid B	THBD	Thrombomodulin	thrombosis
S. miltiorrhizae	DS41	salvianolic acid B	VCAM1	Vascular cell adhesion protein 1	thrombosis
S. miltiorrhizae	DS41	salvianolic acid B	VEGFA	Vascular endothelial growth factor A	thrombosis
S. miltiorrhizae	DS41	salvianolic acid B	KDR	Vascular endothelial growth factor receptor 2	vasodilation
H. leonuri	YMC1	beta-sitosterone	AR	Androgen Receptor	hypertension
H. leonuri	YMC1	beta-sitosterone	CA1	Carbonic anhydrase I	vasodilation
H. leonuri	YMC1	beta-sitosterone	ESR1	Estrogen receptor	dyslipidemia
H. leonuri	YMC1	beta-sitosterone	ESR2	Estrogen receptor beta	dyslipidemia
H. leonuri	YMC1	beta-sitosterone	NR3C1	Glucocorticoid receptor	diuresis
H. leonuri	YMC1	beta-sitosterone	NR3C2	Mineralocorticoid receptor	hypertension
H. leonuri	YMC1	beta-sitosterone	PTGS2	Prostaglandin G/H synthase 2	inflammation
H. leonuri	YMC2	(−)-alloaromadendrene	HTR2A	5-hydroxytryptamine 2A receptor	thrombosis
H. leonuri	YMC2	(−)-alloaromadendrene	ADRB1	Beta-1 adrenergic receptor	dyslipidemia
H. leonuri	YMC2	(−)-alloaromadendrene	ADRB2	Beta-2 adrenergic receptor	hypertension
H. leonuri	YMC2	(−)-alloaromadendrene	ESR1	Estrogen receptor	dyslipidemia
H. leonuri	YMC2	(−)-alloaromadendrene	CHRNA7	Neuronal acetylcholine receptor protein, alpha-7 chain	inflammation
H. leonuri	YMC2	(−)-alloaromadendrene	NOS2	Nitric oxide synthase, inducible	hypertension
H. leonuri	YMC2	(−)-alloaromadendrene	NOS3	Nitric oxide synthase, endothelial	hypertension
H. leonuri	YMC2	(−)-alloaromadendrene	RXRA	Retinoic acid receptor RXR-alpha	hypertension
H. leonuri	YMC2	(−)-alloaromadendrene	F2	Thrombin	thrombosis
H. leonuri	YMC3	quercetin-3-o-galactopyranoside	AR	Androgen receptor	hypertension
H. leonuri	YMC3	quercetin-3-o-galactopyranoside	ESBL	Beta-lactamase	heart failure
H. leonuri	YMC3	quercetin-3-o-galactopyranoside	CA9	Carbonic anhydrase IX	heart failure
H. leonuri	YMC3	quercetin-3-o-galactopyranoside	F10	Coagulation factor Xa	thrombosis
H. leonuri	YMC3	quercetin-3-o-galactopyranoside	CCNA2	Cyclin-A2	inflammation
H. leonuri	YMC3	quercetin-3-o-galactopyranoside	ESR1	Estrogen receptor	dyslipidemia
H. leonuri	YMC3	quercetin-3-o-galactopyranoside	ESR2	Estrogen receptor beta	dyslipidemia
H. leonuri	YMC3	quercetin-3-o-galactopyranoside	HSP90AA1	Heat shock protein HSP 90-alpha	vasodilation
H. leonuri	YMC3	quercetin-3-o-galactopyranoside	MIF	Macrophage migration inhibitory factor	vasodilation
H. leonuri	YMC3	quercetin-3-o-galactopyranoside	MAPK14	Mitogen-activated protein kinase 14	thrombosis
H. leonuri	YMC3	quercetin-3-o-galactopyranoside	NOS2	Nitric oxide synthase, inducible	hypertension
H. leonuri	YMC3	quercetin-3-o-galactopyranoside	NOS3	Nitric oxide synthase, endothelial	hypertension
H. leonuri	YMC3	quercetin-3-o-galactopyranoside	PPARG	Peroxisome proliferator activated receptor gamma	dyslipidemia
H. leonuri	YMC3	quercetin-3-o-galactopyranoside	PTGS1	Prostaglandin G/H synthase 1	inflammation
H. leonuri	YMC3	quercetin-3-o-galactopyranoside	PTGS2	Prostaglandin G/H synthase 2	inflammation
H. leonuri	YMC3	quercetin-3-o-galactopyranoside	SLC5A2	Sodium/glucose cotransporter 2	hypertension
H. leonuri	YMC3	quercetin-3-o-galactopyranoside	F2	Thrombin	thrombosis
H. leonuri	YMC4	quercitin	AR	Androgen receptor	hypertension
H. leonuri	YMC4	quercitin	ALOX5	Arachidonate 5-lipoxygenase	vasodilation
H. leonuri	YMC4	quercitin	ADRB2	Beta-2 adrenergic receptor	hypertension
H. leonuri	YMC4	quercitin	ESBL	Beta-lactamase	heart failure
H. leonuri	YMC4	quercitin	F7	Coagulation factor VII	thrombosis
H. leonuri	YMC4	quercitin	F10	Coagulation factor Xa	thrombosis
H. leonuri	YMC4	quercitin	CCNA2	Cyclin-A2	inflammation
H. leonuri	YMC4	quercitin	DRD4	Dopamine D4 receptor	diuresis
H. leonuri	YMC4	quercitin	ESR1	Estrogen receptor	dyslipidemia
H. leonuri	YMC4	quercitin	ESR2	Estrogen receptor beta	dyslipidemia
H. leonuri	YMC4	quercitin	FKBP12	FK506 binding protein 12	inflammation
H. leonuri	YMC4	quercitin	HSP90AA1	Heat shock protein HSP 90-alpha	vasodilation
H. leonuri	YMC4	quercitin	MIF	Macrophage migration inhibitory factor	vasodilation
H. leonuri	YMC4	quercitin	MAPK14	Mitogen-activated protein kinase 14	thrombosis
H. leonuri	YMC4	quercitin	MAOB	Monoamine oxidase B	diuresis
H. leonuri	YMC4	quercitin	MYLK	Myosin light chain kinase, smooth muscle	hypertension
H. leonuri	YMC4	quercitin	NOS2	Nitric oxide synthase, inducible	hypertension
H. leonuri	YMC4	quercitin	NOS3	Nitric oxide synthase, endothelial	hypertension
H. leonuri	YMC4	quercitin	PPARG	Peroxisome proliferator activated receptor gamma	dyslipidemia
H. leonuri	YMC4	quercitin	PIK3CG	PI3-kinase p110-gamma subunit	heart failure
H. leonuri	YMC4	quercitin	PTGS1	Prostaglandin G/H synthase 1	inflammation
H. leonuri	YMC4	quercitin	PTGS2	Prostaglandin G/H synthase 2	inflammation
H. leonuri	YMC4	quercitin	NQO1	Quinone reductase 1	heart failure
H. leonuri	YMC4	quercitin	RXRA	Retinoic acid receptor RXR-alpha	hypertension
H. leonuri	YMC4	quercitin	CHEK1	Serine/threonine-protein kinase Chk1	thrombosis
H. leonuri	YMC4	quercitin	MMP3	Stromelysin-1	hypertension
H. leonuri	YMC4	quercitin	TERT	Telomerase reverse transcriptase	inflammation
H. leonuri	YMC4	quercitin	F2	Thrombin	thrombosis
H. leonuri	YMC5	rutin	HMGCR	3-hydroxy-3-methylglutaryl-coenzyme A reductase	dyslipidemia
H. leonuri	YMC5	rutin	ADRA2A	Alpha-2A adrenergic receptor	hypertension
H. leonuri	YMC5	rutin	ADRA2C	Alpha-2c adrenergic receptor	vasodilation
H. leonuri	YMC5	rutin	ALOX5	Arachidonate 5-lipoxygenase	vasodilation
H. leonuri	YMC5	rutin	C5AR1	C5a anaphylatoxin chemotactic receptor	vasodilation
H. leonuri	YMC5	rutin	CASP3	Caspase-3	hypertension
H. leonuri	YMC5	rutin	CAT	Catalase	dyslipidemia
H. leonuri	YMC5	rutin	ESR2	Estrogen receptor beta	dyslipidemia
H. leonuri	YMC5	rutin	FKBP12	FK506 binding protein 12	inflammation
H. leonuri	YMC5	rutin	INS	Insulin	diuresis
H. leonuri	YMC5	rutin	IL6	Interleukin-6	inflammation
H. leonuri	YMC5	rutin	IL8	Interleukin-8	heart failure
H. leonuri	YMC5	rutin	MIF	Macrophage migration inhibitory factor	vasodilation
H. leonuri	YMC5	rutin	NOS2	Nitric oxide synthase, inducible	hypertension
H. leonuri	YMC5	rutin	NOS3	Nitric oxide synthase, endothelial	hypertension
H. leonuri	YMC5	rutin	PPARG	Peroxisome proliferator activated receptor gamma	dyslipidemia
H. leonuri	YMC5	rutin	PIK3CG	PI3-kinase p110-gamma subunit	heart failure
H. leonuri	YMC5	rutin	PTGS1	Prostaglandin G/H synthase 1	inflammation
H. leonuri	YMC5	rutin	PTGS2	Prostaglandin G/H synthase 2	inflammation
H. leonuri	YMC5	rutin	SLC5A2	Sodium/glucose cotransporter 2	hypertension
H. leonuri	YMC5	rutin	SOD1	Superoxide dismutase [Cu-Zn]	heart failure
H. leonuri	YMC5	rutin	TERT	Telomerase reverse transcriptase	inflammation
H. leonuri	YMC5	rutin	F2	Thrombin	thrombosis
H. leonuri	YMC5	rutin	TBXA2R	Thromboxane A2 receptor	vasodilation
H. leonuri	YMC5	rutin	TNF	Tumor necrosis factor	heart failure
H. leonuri	YMC6	tiliroside	ESBL	Beta-lactamase	heart failure
H. leonuri	YMC6	tiliroside	GRIA2	Glutamate receptor 2	diuresis
H. leonuri	YMC6	tiliroside	CHRNA7	Neuronal acetylcholine receptor protein, alpha-7 chain	inflammation
H. leonuri	YMC6	tiliroside	NOS2	Nitric oxide synthase, inducible	hypertension
H. leonuri	YMC6	tiliroside	NOS3	Nitric oxide synthase, endothelial	hypertension
H. leonuri	YMC6	tiliroside	SLC5A2	Sodium/glucose cotransporter 2	hypertension
H. leonuri	YMC6	tiliroside	F2	Thrombin	thrombosis
H. leonuri	YMC7	isorhamnetin-3-o-beta-d-rutinoside	NT5E	5'-nucleotidase	inflammation
H. leonuri	YMC7	isorhamnetin-3-o-beta-d-rutinoside	AR	Androgen receptor	hypertension
H. leonuri	YMC7	isorhamnetin-3-o-beta-d-rutinoside	ALOX5	Arachidonate 5-lipoxygenase	vasodilation
H. leonuri	YMC7	isorhamnetin-3-o-beta-d-rutinoside	ESR2	Estrogen receptor beta	dyslipidemia
H. leonuri	YMC7	isorhamnetin-3-o-beta-d-rutinoside	FKBP12	FK506 binding protein 12	inflammation
H. leonuri	YMC7	isorhamnetin-3-o-beta-d-rutinoside	NR3C1	Glucocorticoid receptor	diuresis
H. leonuri	YMC7	isorhamnetin-3-o-beta-d-rutinoside	NOS3	Nitric oxide synthase, endothelial	hypertension
H. leonuri	YMC7	isorhamnetin-3-o-beta-d-rutinoside	PPARG	Peroxisome proliferator activated receptor gamma	dyslipidemia
H. leonuri	YMC7	isorhamnetin-3-o-beta-d-rutinoside	PIK3CG	PI3-kinase p110-gamma subunit	heart failure
H. leonuri	YMC7	isorhamnetin-3-o-beta-d-rutinoside	SLC5A2	Sodium/glucose cotransporter 2	hypertension
H. leonuri	YMC7	isorhamnetin-3-o-beta-d-rutinoside	F2	Thrombin	thrombosis
H. leonuri	YMC8	leonuridine	AR	Androgen receptor	hypertension
H. leonuri	YMC8	leonuridine	ESR1	Estrogen receptor	dyslipidemia
H. leonuri	YMC8	leonuridine	NR3C1	Glucocorticoid receptor	diuresis
H. leonuri	YMC8	leonuridine	PTGS2	Prostaglandin G/H synthase 2	inflammation
H. leonuri	YMC8	leonuridine	SLC5A2	Sodium/glucose cotransporter 2	hypertension
H. leonuri	YMC9	leonurine	ITGA2B	Integrin alpha-IIb	thrombosis
H. leonuri	YMC9	leonurine	ITGB3	Integrin beta-3	thrombosis
H. leonuri	YMC9	leonurine	5-HT3A	Serotonin 3a (5-HT3a) receptor	dyslipidemia
H. leonuri	YMC9	leonurine	HTR4	Serotonin 4 (5-HT4) receptor	heart failure
H. leonuri	YMC9	leonurine	VR	Vanilloid receptor	hypertension
H. leonuri	YMC10	apigenin	AR	Androgen receptor	hypertension
H. leonuri	YMC10	apigenin	CCNA2	Cyclin-A2	inflammation
H. leonuri	YMC10	apigenin	ESR1	Estrogen receptor	dyslipidemia
H. leonuri	YMC10	apigenin	ESR2	Estrogen receptor beta	dyslipidemia
H. leonuri	YMC10	apigenin	GRIA2	Glutamate receptor 2	diuresis
H. leonuri	YMC10	apigenin	HSP90AA1	Heat shock protein HSP 90-alpha	vasodilation
H. leonuri	YMC10	apigenin	MIF	Macrophage migration inhibitory factor	vasodilation
H. leonuri	YMC10	apigenin	MAPK14	Mitogen-activated protein kinase 14	thrombosis
H. leonuri	YMC10	apigenin	NOS2	Nitric oxide synthase, inducible	hypertension
H. leonuri	YMC10	apigenin	PPARG	Peroxisome proliferator activated receptor gamma	dyslipidemia
H. leonuri	YMC10	apigenin	PTGS1	Prostaglandin G/H synthase 1	inflammation
H. leonuri	YMC10	apigenin	PTGS2	Prostaglandin G/H synthase 2	inflammation
H. leonuri	YMC10	apigenin	CHEK1	Serine/threonine-protein kinase Chk1	thrombosis
H. leonuri	YMC10	apigenin	F2	Thrombin	thrombosis
H. leonuri	YMC11	kaempferol	AR	Androgen receptor	hypertension
H. leonuri	YMC11	kaempferol	ALOX5	Arachidonate 5-lipoxygenase	vasodilation
H. leonuri	YMC11	kaempferol	ESBL	Beta-lactamase	heart failure
H. leonuri	YMC11	kaempferol	F7	Coagulation factor VII	thrombosis
H. leonuri	YMC11	kaempferol	CCNA2	Cyclin-A2	inflammation
H. leonuri	YMC11	kaempferol	ESR1	Estrogen receptor	dyslipidemia
H. leonuri	YMC11	kaempferol	ESR2	Estrogen receptor beta	dyslipidemia
H. leonuri	YMC11	kaempferol	FKBP12	FK506 binding protein 12	inflammation
H. leonuri	YMC11	kaempferol	HSP90AA1	Heat shock protein HSP 90-alpha	vasodilation
H. leonuri	YMC11	kaempferol	MIF	Macrophage migration inhibitory factor	vasodilation
H. leonuri	YMC11	kaempferol	MAPK14	Mitogen-activated protein kinase 14	thrombosis
H. leonuri	YMC11	kaempferol	MAOB	Monoamine oxidase B	diuresis
H. leonuri	YMC11	kaempferol	NOS2	Nitric oxide synthase, inducible	hypertension
H. leonuri	YMC11	kaempferol	NOS3	Nitric oxide synthase, endothelial	hypertension
H. leonuri	YMC11	kaempferol	PPARG	Peroxisome proliferator activated receptor gamma	dyslipidemia
H. leonuri	YMC11	kaempferol	PIK3CG	PI3-kinase p110-gamma subunit	heart failure
H. leonuri	YMC11	kaempferol	PTGS1	Prostaglandin G/H synthase 1	inflammation
H. leonuri	YMC11	kaempferol	PTGS2	Prostaglandin G/H synthase 2	inflammation
H. leonuri	YMC11	kaempferol	NQO1	Quinone reductase 1	heart failure
H. leonuri	YMC11	kaempferol	CHEK1	Serine/threonine-protein kinase Chk1	thrombosis
H. leonuri	YMC11	kaempferol	TERT	Telomerase reverse transcriptase	inflammation
H. leonuri	YMC11	kaempferol	F2	Thrombin	thrombosis
C. rotundus	XF1	Luteolin	AR	Androgen receptor	hypertension
C. rotundus	XF1	Luteolin	ALOX12	Arachidonate 12-lipoxygenase	thrombosis
C. rotundus	XF1	Luteolin	ALOX5	Arachidonate 5-lipoxygenase	vasodilation
C. rotundus	XF1	Luteolin	CCR4	C-C chemokine receptor type 4	pain
C. rotundus	XF1	Luteolin	CCNA2	Cyclin-A2	inflammation
C. rotundus	XF1	Luteolin	DPP4	Dipeptidyl peptidase IV	pain
C. rotundus	XF1	Luteolin	ESR1	Estrogen receptor	dyslipidemia
C. rotundus	XF1	Luteolin	ESR2	Estrogen receptor beta	dyslipidemia
C. rotundus	XF1	Luteolin	GSK3A	Glycogen synthase kinase-3 alpha	inhibiting the contraction of uterine smooth muscle
C. rotundus	XF1	Luteolin	GLO1	Glyoxalase I	pain
C. rotundus	XF1	Luteolin	HSP90AA1	Heat shock protein HSP 90-alpha	vasodilation
C. rotundus	XF1	Luteolin	MIF	Macrophage migration inhibitory factor	vasodilation
C. rotundus	XF1	Luteolin	MAPK14	Mitogen-activated protein kinase 14	thrombosis
C. rotundus	XF1	Luteolin	MAOA	Monoamine oxidase A	inhibiting the contraction of uterine smooth muscle
C. rotundus	XF1	Luteolin	NOS2	Nitric oxide synthase, inducible	hypertension
C. rotundus	XF1	Luteolin	PPARG	Peroxisome proliferator activated receptor gamma	dyslipidemia
C. rotundus	XF1	Luteolin	PTGS1	Prostaglandin G/H synthase 1	inflammation
C. rotundus	XF1	Luteolin	PTGS2	Prostaglandin G/H synthase 2	inflammation
C. rotundus	XF1	Luteolin	TERT	Telomerase reverse transcriptase	inflammation
C. rotundus	XF2	(+)-Camphene	ACHE	Acetylcholinesterase	dyslipidemia
C. rotundus	XF2	(+)-Camphene	AR	Androgen receptor	hypertension
C. rotundus	XF2	(+)-Camphene	CaM	Calmodulin	thrombosis
C. rotundus	XF2	(+)-Camphene	F10	Coagulation factor Xa	thrombosis
C. rotundus	XF2	(+)-Camphene	DPP4	Dipeptidyl peptidase IV	pain
C. rotundus	XF2	(+)-Camphene	ESR1	Estrogen receptor	dyslipidemia
C. rotundus	XF2	(+)-Camphene	ESR2	Estrogen receptor beta	dyslipidemia
C. rotundus	XF2	(+)-Camphene	PTGS2	Prostaglandin G/H synthase 2	inflammation
C. rotundus	XF2	(+)-Camphene	SCN5A	Sodium channel protein type 5 subunit alpha	pain
C. rotundus	XF2	(+)-Camphene	F2	Thrombin	thrombosis
C. rotundus	XF3	eucalyptol	ACHE	Acetylcholinesterase	dyslipidemia
C. rotundus	XF3	eucalyptol	DPP4	Dipeptidyl peptidase IV	pain
C. rotundus	XF3	eucalyptol	GABRA3	Gamma-aminobutyric-acid receptor alpha-3 subunit	pain
C. rotundus	XF3	eucalyptol	GABRA5	Gamma-aminobutyric-acid receptor alpha-5 subunit	pain
C. rotundus	XF3	eucalyptol	NOS3	Nitric oxide synthase, endothelial	hypertension
C. rotundus	XF3	eucalyptol	PTGS2	Prostaglandin G/H synthase 2	inflammation
C. rotundus	XF3	eucalyptol	F2	Thrombin	thrombosis
C. rotundus	XF4	oleanolic acid	AR	Androgen receptor	hypertension
C. rotundus	XF4	oleanolic acid	ADRB2	Beta-2 adrenergic receptor	hypertension
C. rotundus	XF4	oleanolic acid	CaM	Calmodulin	thrombosis
C. rotundus	XF4	oleanolic acid	PKIA	cAMP-dependent protein kinase inhibitor alpha	pain
C. rotundus	XF4	oleanolic acid	CASP3	Caspase-3	hypertension
C. rotundus	XF4	oleanolic acid	CCNA2	Cyclin-A2	inflammation
C. rotundus	XF4	oleanolic acid	ESR1	Estrogen receptor	dyslipidemia
C. rotundus	XF4	oleanolic acid	ESR2	Estrogen receptor beta	dyslipidemia
C. rotundus	XF4	oleanolic acid	PLA2G2F	Group IIF secretory phospholipase A2	inhibiting the contraction of uterine smooth muscle
C. rotundus	XF4	oleanolic acid	HSP90AA1	Heat shock protein HSP 90-alpha	vasodilation
C. rotundus	XF4	oleanolic acid	HMOX1	Heme oxygenase 1	vasodilation
C. rotundus	XF4	oleanolic acid	ICAM1	Intercellular adhesion molecule 1	inflammation
C. rotundus	XF4	oleanolic acid	MAPK14	Mitogen-activated protein kinase 14	thrombosis
C. rotundus	XF4	oleanolic acid	NOS2	Nitric oxide synthase, inducible	hypertension
C. rotundus	XF4	oleanolic acid	PPARG	Peroxisome proliferator activated receptor gamma	dyslipidemia
C. rotundus	XF4	oleanolic acid	PTGS1	Prostaglandin G/H synthase 1	inflammation
C. rotundus	XF4	oleanolic acid	PTGS2	Prostaglandin G/H synthase 2	inflammation
C. rotundus	XF4	oleanolic acid	RXRA	Retinoic acid receptor RXR-alpha	hypertension
C. rotundus	XF4	oleanolic acid	CHEK1	Serine/threonine-protein kinase Chk1	thrombosis
C. rotundus	XF5	daucosterol	HTR2A	5-hydroxytryptamine 2A receptor	thrombosis
C. rotundus	XF5	daucosterol	ACHE	Acetylcholinesterase	dyslipidemia
C. rotundus	XF5	daucosterol	ADRA1A	Alpha-1A adrenergic receptor	inhibiting the contraction of uterine smooth muscle
C. rotundus	XF5	daucosterol	ADRA1B	Alpha-1B adrenergic receptor	vasodilation
C. rotundus	XF5	daucosterol	ADRA1D	Alpha-1D adrenergic receptor	hypertension
C. rotundus	XF5	daucosterol	AR	Androgen receptor	hypertension
C. rotundus	XF5	daucosterol	ADRB2	Beta-2 adrenergic receptor	hypertension
C. rotundus	XF5	daucosterol	CaM	Calmodulin	thrombosis
C. rotundus	XF5	daucosterol	CA1	Carbonic anhydrase I	vasodilation
C. rotundus	XF5	daucosterol	F10	Coagulation factor Xa	thrombosis
C. rotundus	XF5	daucosterol	CCNA2	Cyclin-A2	inflammation
C. rotundus	XF5	daucosterol	DPP4	Dipeptidyl peptidase IV	pain
C. rotundus	XF5	daucosterol	DRD1	Dopamine D1 receptor	pain
C. rotundus	XF5	daucosterol	ESR1	Estrogen receptor	dyslipidemia
C. rotundus	XF5	daucosterol	ESR2	Estrogen receptor beta	dyslipidemia
C. rotundus	XF5	daucosterol	GABRA3	Gamma-aminobutyric-acid receptor alpha-3 subunit	pain
C. rotundus	XF5	daucosterol	GABRA5	Gamma-aminobutyric-acid receptor alpha-5 subunit	pain
C. rotundus	XF5	daucosterol	HSP90AA1	Heat shock protein HSP 90-alpha	vasodilation
C. rotundus	XF5	daucosterol	MAPK14	Mitogen-activated protein kinase 14	thrombosis
C. rotundus	XF5	daucosterol	CHRM1	Muscarinic acetylcholine receptor M1	pain
C. rotundus	XF5	daucosterol	CHRM2	Muscarinic acetylcholine receptor M2	pain
C. rotundus	XF5	daucosterol	CHRM3	Muscarinic acetylcholine receptor M3	pain
C. rotundus	XF5	daucosterol	CHRM4	Muscarinic acetylcholine receptor M4	pain
C. rotundus	XF5	daucosterol	OPRM1	Mu-type opioid receptor	pain
C. rotundus	XF5	daucosterol	CHRNA7	Neuronal acetylcholine receptor protein, alpha-7 chain	inflammation
C. rotundus	XF5	daucosterol	NOS3	Nitric oxide synthase, endothelial	hypertension
C. rotundus	XF5	daucosterol	NOS2	Nitric oxide synthase, inducible	hypertension
C. rotundus	XF5	daucosterol	PPARG	Peroxisome proliferator activated receptor gamma	dyslipidemia
C. rotundus	XF5	daucosterol	PGR	Progesterone receptor	pain
C. rotundus	XF5	daucosterol	PTGS1	Prostaglandin G/H synthase 1	inflammation
C. rotundus	XF5	daucosterol	PTGS2	Prostaglandin G/H synthase 2	inflammation
C. rotundus	XF5	daucosterol	RXRA	Retinoic acid receptor RXR-alpha	hypertension
C. rotundus	XF5	daucosterol	CHEK1	Serine/threonine-protein kinase Chk1	thrombosis
C. rotundus	XF5	daucosterol	SCN5A	Sodium channel protein type 5 subunit alpha	pain
C. rotundus	XF5	daucosterol	SRD5A1	Steroid 5-alpha-reductase 1	pain
C. rotundus	XF5	daucosterol	F2	Thrombin	thrombosis
C. rotundus	XF6	β-sitosterol	AR	Androgen receptor	hypertension
C. rotundus	XF6	β-sitosterol	CA1	Carbonic anhydrase I	vasodilation
C. rotundus	XF6	β-sitosterol	CASP3	Caspase-3	hypertension
C. rotundus	XF6	β-sitosterol	ESR1	Estrogen receptor	dyslipidemia
C. rotundus	XF6	β-sitosterol	ESR2	Estrogen receptor beta	dyslipidemia
C. rotundus	XF6	β-sitosterol	NR3C2	Mineralocorticoid receptor	hypertension
C. rotundus	XF6	β-sitosterol	PGR	Progesterone receptor	pain
C. rotundus	XF6	β-sitosterol	PRKCA	Protein kinase C alpha type	pain
C. rotundus	XF6	β-sitosterol	SRD5A1	Steroid 5-alpha-reductase 1	pain
C. rotundus	XF6	β-sitosterol	JUN	Transcription factor AP-1	inflammation
C. rotundus	XF6	β-sitosterol	TGFB1	Transforming growth factor beta-1	pain
C. rotundus	XF7	stigmasterol	HTR2A	5-hydroxytryptamine 2A receptor	thrombosis
C. rotundus	XF7	stigmasterol	ACHE	Acetylcholinesterase	dyslipidemia
C. rotundus	XF7	stigmasterol	AKR1B1	Aldose reductase	pain
C. rotundus	XF7	stigmasterol	ADRA1A	Alpha-1A adrenergic receptor	inhibiting the contraction of uterine smooth muscle
C. rotundus	XF7	stigmasterol	ADRA1B	Alpha-1B adrenergic receptor	vasodilation
C. rotundus	XF7	stigmasterol	ADRA2A	Alpha-2A adrenergic receptor	hypertension
C. rotundus	XF7	stigmasterol	AR	Androgen receptor	hypertension
C. rotundus	XF7	stigmasterol	ADRB1	Beta-1 adrenergic receptor	hypertension
C. rotundus	XF7	stigmasterol	ADRB2	Beta-2 adrenergic receptor	hypertension
C. rotundus	XF7	stigmasterol	CA1	Carbonic anhydrase I	vasodilation
C. rotundus	XF7	stigmasterol	DPP4	Dipeptidyl peptidase IV	pain
C. rotundus	XF7	stigmasterol	ESR1	Estrogen receptor	dyslipidemia
C. rotundus	XF7	stigmasterol	ESR2	Estrogen receptor beta	dyslipidemia
C. rotundus	XF7	stigmasterol	GABRA3	Gamma-aminobutyric-acid receptor alpha-3 subunit	pain
C. rotundus	XF7	stigmasterol	LTA4H	Leukotriene A-4 hydrolase	inflammation
C. rotundus	XF7	stigmasterol	NR3C2	Mineralocorticoid receptor	hypertension
C. rotundus	XF7	stigmasterol	CHRM1	Muscarinic acetylcholine receptor M1	pain
C. rotundus	XF7	stigmasterol	CHRM2	Muscarinic acetylcholine receptor M2	pain
C. rotundus	XF7	stigmasterol	CHRM3	Muscarinic acetylcholine receptor M3	pain
C. rotundus	XF7	stigmasterol	CHRNA7	Neuronal acetylcholine receptor protein, alpha-7 chain	inflammation
C. rotundus	XF7	stigmasterol	NOS3	Nitric oxide synthase, endothelial	hypertension
C. rotundus	XF7	stigmasterol	NOS2	Nitric oxide synthase, inducible	hypertension
C. rotundus	XF7	stigmasterol	PPARG	Peroxisome proliferator activated receptor gamma	dyslipidemia
C. rotundus	XF7	stigmasterol	PGR	Progesterone receptor	pain
C. rotundus	XF7	stigmasterol	PTGS1	Prostaglandin G/H synthase 1	inflammation
C. rotundus	XF7	stigmasterol	PTGS2	Prostaglandin G/H synthase 2	inflammation
C. rotundus	XF7	stigmasterol	RXRA	Retinoic acid receptor RXR-alpha	hypertension
C. rotundus	XF7	stigmasterol	SCN5A	Sodium channel protein type 5 subunit alpha	pain
C. rotundus	XF7	stigmasterol	SRD5A1	Steroid 5-alpha-reductase 1	pain
C. rotundus	XF7	stigmasterol	F2	Thrombin	thrombosis
C. rotundus	XF7	stigmasterol	PLAU	Urokinase-type plasminogen activator	thrombosis
C. rotundus	XF8	patchouli alcohol	ACHE	Acetylcholinesterase	dyslipidemia
C. rotundus	XF8	patchouli alcohol	ADRA1B	Alpha-1B adrenergic receptor	vasodilation
C. rotundus	XF8	patchouli alcohol	DPP4	Dipeptidyl peptidase IV	pain
C. rotundus	XF8	patchouli alcohol	CHRM1	Muscarinic acetylcholine receptor M1	pain
C. rotundus	XF8	patchouli alcohol	CHRM2	Muscarinic acetylcholine receptor M2	pain
C. rotundus	XF8	patchouli alcohol	CHRM3	Muscarinic acetylcholine receptor M3	pain
C. rotundus	XF8	patchouli alcohol	F2	Thrombin	thrombosis
C. rotundus	XF9	isocurcumenol	ACHE	Acetylcholinesterase	dyslipidemia
C. rotundus	XF9	isocurcumenol	DPP4	Dipeptidyl peptidase IV	pain
C. rotundus	XF9	isocurcumenol	CHRM1	Muscarinic acetylcholine receptor M1	pain
C. rotundus	XF9	isocurcumenol	CHRM2	Muscarinic acetylcholine receptor M2	pain
C. rotundus	XF9	isocurcumenol	CHRM3	Muscarinic acetylcholine receptor M3	pain
C. rotundus	XF9	isocurcumenol	CHRNA7	Neuronal acetylcholine receptor protein, alpha-7 chain	inflammation
C. rotundus	XF9	isocurcumenol	NOS2	Nitric oxide synthase, inducible	hypertension
C. rotundus	XF9	isocurcumenol	PTGS2	Prostaglandin G/H synthase 2	inflammation
C. rotundus	XF9	isocurcumenol	F2	Thrombin	thrombosis
C. rotundus	XF10	a-pinanone	AR	Androgen receptor	hypertension
C. rotundus	XF11	(4aS,6R,8aS)-4a-hydroxy-4,8a-dimethyl-6-prop-1-en-2-yl-5,6,7,8-tetrahydro-1H-naphthalen-2-one	ACHE	Acetylcholinesterase	dyslipidemia
C. rotundus	XF11	(4aS,6R,8aS)-4a-hydroxy-4,8a-dimethyl-6-prop-1-en-2-yl-5,6,7,8-tetrahydro-1H-naphthalen-2-one	AR	Androgen receptor	hypertension
C. rotundus	XF11	(4aS,6R,8aS)-4a-hydroxy-4,8a-dimethyl-6-prop-1-en-2-yl-5,6,7,8-tetrahydro-1H-naphthalen-2-one	ESR1	Estrogen receptor	dyslipidemia
C. rotundus	XF11	(4aS,6R,8aS)-4a-hydroxy-4,8a-dimethyl-6-prop-1-en-2-yl-5,6,7,8-tetrahydro-1H-naphthalen-2-one	GABRA3	Gamma-aminobutyric-acid receptor alpha-3 subunit	pain
C. rotundus	XF11	(4aS,6R,8aS)-4a-hydroxy-4,8a-dimethyl-6-prop-1-en-2-yl-5,6,7,8-tetrahydro-1H-naphthalen-2-one	CHRNA7	Neuronal acetylcholine receptor protein, alpha-7 chain	inflammation
C. rotundus	XF11	(4aS,6R,8aS)-4a-hydroxy-4,8a-dimethyl-6-prop-1-en-2-yl-5,6,7,8-tetrahydro-1H-naphthalen-2-one	NOS3	Nitric oxide synthase, endothelial	hypertension
C. rotundus	XF11	(4aS,6R,8aS)-4a-hydroxy-4,8a-dimethyl-6-prop-1-en-2-yl-5,6,7,8-tetrahydro-1H-naphthalen-2-one	NOS2	Nitric oxide synthase, inducible	hypertension
C. rotundus	XF11	(4aS,6R,8aS)-4a-hydroxy-4,8a-dimethyl-6-prop-1-en-2-yl-5,6,7,8-tetrahydro-1H-naphthalen-2-one	PTGS2	Prostaglandin G/H synthase 2	inflammation
C. rotundus	XF11	(4aS,6R,8aS)-4a-hydroxy-4,8a-dimethyl-6-prop-1-en-2-yl-5,6,7,8-tetrahydro-1H-naphthalen-2-one	F2	Thrombin	thrombosis
C. rotundus	XF12	beta-Rotunol	ACHE	Acetylcholinesterase	dyslipidemia
C. rotundus	XF12	beta-Rotunol	ESR1	Estrogen receptor	dyslipidemia
C. rotundus	XF12	beta-Rotunol	GABRA3	Gamma-aminobutyric-acid receptor alpha-3 subunit	pain
C. rotundus	XF12	beta-Rotunol	CHRNA7	Neuronal acetylcholine receptor protein, alpha-7 chain	inflammation
C. rotundus	XF12	beta-Rotunol	NOS3	Nitric oxide synthase, endothelial	hypertension
C. rotundus	XF12	beta-Rotunol	PTGS2	Prostaglandin G/H synthase 2	inflammation
C. rotundus	XF12	beta-Rotunol	F2	Thrombin	thrombosis
C. rotundus	XF13	cyprotene	ACHE	Acetylcholinesterase	dyslipidemia
C. rotundus	XF13	cyprotene	DPP4	Dipeptidyl peptidase IV	pain
C. rotundus	XF13	cyprotene	CHRM3	Muscarinic acetylcholine receptor M3	pain
C. rotundus	XF13	cyprotene	PTGS2	Prostaglandin G/H synthase 2	inflammation
C. rotundus	XF14	(-)-dehydroaromadendrene	ACHE	Acetylcholinesterase	dyslipidemia
C. rotundus	XF14	(-)-dehydroaromadendrene	DPP4	Dipeptidyl peptidase IV	pain
C. rotundus	XF14	(-)-dehydroaromadendrene	CHRM2	Muscarinic acetylcholine receptor M2	pain
C. rotundus	XF15	5beta-Cyprinol	AR	Androgen receptor	hypertension
C. rotundus	XF15	5beta-Cyprinol	CA1	Carbonic anhydrase I	vasodilation
C. rotundus	XF15	5beta-Cyprinol	SRD5A1	Steroid 5-alpha-reductase 1	pain
C. rotundus	XF16	guaidiol	DPP4	Dipeptidyl peptidase IV	pain
C. rotundus	XF16	guaidiol	GABRA3	Gamma-aminobutyric-acid receptor alpha-3 subunit	pain
C. rotundus	XF16	guaidiol	CHRM1	Muscarinic acetylcholine receptor M1	pain
C. rotundus	XF16	guaidiol	CHRM2	Muscarinic acetylcholine receptor M2	pain
C. rotundus	XF16	guaidiol	CHRM3	Muscarinic acetylcholine receptor M3	pain
C. rotundus	XF16	guaidiol	CHRNA7	Neuronal acetylcholine receptor protein, alpha-7 chain	inflammation
C. rotundus	XF16	guaidiol	F2	Thrombin	thrombosis
C. rotundus	XF17	(-)-Isorotundene	ACHE	Acetylcholinesterase	dyslipidemia
C. rotundus	XF17	(-)-Isorotundene	DPP4	Dipeptidyl peptidase IV	pain
C. rotundus	XF17	(-)-Isorotundene	GABRA3	Gamma-aminobutyric-acid receptor alpha-3 subunit	pain
C. rotundus	XF17	(-)-Isorotundene	CHRM1	Muscarinic acetylcholine receptor M1	pain
C. rotundus	XF17	(-)-Isorotundene	CHRM2	Muscarinic acetylcholine receptor M2	pain
C. rotundus	XF17	(-)-Isorotundene	CHRM3	Muscarinic acetylcholine receptor M3	pain
C. rotundus	XF17	(-)-Isorotundene	CHRNA7	Neuronal acetylcholine receptor protein, alpha-7 chain	inflammation
C. rotundus	XF17	(-)-Isorotundene	PTGS2	Prostaglandin G/H synthase 2	inflammation
C. rotundus	XF17	(-)-Isorotundene	F2	Thrombin	thrombosis
C. rotundus	XF18	khelloside	FGF1	Acidic fibroblast growth factor	pain
C. rotundus	XF18	khelloside	ALDH3A1	Aldehyde dehydrogenase	inhibiting the contraction of uterine smooth muscle
C. rotundus	XF18	khelloside	AR	Androgen receptor	hypertension
C. rotundus	XF18	khelloside	ALOX5	Arachidonate 5-lipoxygenase	vasodilation
C. rotundus	XF18	khelloside	FGF2	Basic fibroblast growth factor	inhibiting the contraction of uterine smooth muscle
C. rotundus	XF18	khelloside	CA1	Carbonic anhydrase I	vasodilation
C. rotundus	XF18	khelloside	CCNA2	Cyclin-A2	inflammation
C. rotundus	XF18	khelloside	ESR1	Estrogen receptor	dyslipidemia
C. rotundus	XF18	khelloside	LGALS3	Galectin-3	pain
C. rotundus	XF18	khelloside	HSP90AA1	Heat shock protein HSP 90-alpha	vasodilation
C. rotundus	XF18	khelloside	LAM-1	Leukocyte adhesion molecule-1	pain
C. rotundus	XF18	khelloside	NOS2	Nitric oxide synthase, inducible	hypertension
C. rotundus	XF18	khelloside	ODC1	Ornithine decarboxylase	inflammation
C. rotundus	XF18	khelloside	PTGS2	Prostaglandin G/H synthase 2	inflammation
C. rotundus	XF18	khelloside	CHEK1	Serine/threonine-protein kinase Chk1	thrombosis
C. rotundus	XF18	khelloside	SLC5A2	Sodium/glucose cotransporter 2	hypertension
C. rotundus	XF18	khelloside	F2	Thrombin	thrombosis
C. rotundus	XF18	khelloside	TYR	Tyrosinase	inhibiting the contraction of uterine smooth muscle
C. rotundus	XF18	khelloside	VEGFA	Vascular endothelial growth factor A	thrombosis
C. rotundus	XF18	khelloside	KCNA3	Voltage-gated potassium channel subunit Kv1.3	inhibiting the contraction of uterine smooth muscle
C. rotundus	XF18	khelloside	XDH	Xanthine dehydrogenase	pain
C. rotundus	XF19	ledane	ACHE	Acetylcholinesterase	dyslipidemia
C. rotundus	XF19	ledane	DPP4	Dipeptidyl peptidase IV	pain
C. rotundus	XF19	ledane	ESR1	Estrogen receptor	dyslipidemia
C. rotundus	XF19	ledane	CHRM2	Muscarinic acetylcholine receptor M2	pain
C. rotundus	XF20	nootkatene	ACHE	Acetylcholinesterase	dyslipidemia
C. rotundus	XF20	nootkatene	ADRA1B	Alpha-1B adrenergic receptor	vasodilation
C. rotundus	XF20	nootkatene	DPP4	Dipeptidyl peptidase IV	pain
C. rotundus	XF20	nootkatene	ESR1	Estrogen receptor	dyslipidemia
C. rotundus	XF20	nootkatene	CHRM1	Muscarinic acetylcholine receptor M1	pain
C. rotundus	XF20	nootkatene	CHRM2	Muscarinic acetylcholine receptor M2	pain
C. rotundus	XF20	nootkatene	CHRM3	Muscarinic acetylcholine receptor M3	pain
C. rotundus	XF20	nootkatene	NOS3	Nitric oxide synthase, endothelial	hypertension
C. rotundus	XF20	nootkatene	PTGS1	Prostaglandin G/H synthase 1	inflammation
C. rotundus	XF20	nootkatene	PTGS2	Prostaglandin G/H synthase 2	inflammation
C. rotundus	XF20	nootkatene	RXRA	Retinoic acid receptor RXR-alpha	hypertension
C. rotundus	XF20	nootkatene	F2	Thrombin	thrombosis
C. rotundus	XF21	nootkatone	ACHE	Acetylcholinesterase	dyslipidemia
C. rotundus	XF21	nootkatone	AR	Androgen receptor	hypertension
C. rotundus	XF21	nootkatone	NR3C2	Mineralocorticoid receptor	hypertension
C. rotundus	XF21	nootkatone	PGR	Progesterone receptor	pain
C. rotundus	XF22	rosenonolactone	AR	Androgen receptor	hypertension
C. rotundus	XF22	rosenonolactone	ESR1	Estrogen receptor	dyslipidemia
C. rotundus	XF22	rosenonolactone	NR3C2	Mineralocorticoid receptor	hypertension
C. rotundus	XF23	rotundenol	AR	Androgen receptor	hypertension
C. rotundus	XF23	rotundenol	ESR2	Estrogen receptor beta	dyslipidemia
C. rotundus	XF23	rotundenol	GABRA3	Gamma-aminobutyric-acid receptor alpha-3 subunit	pain
C. rotundus	XF23	rotundenol	GABRA5	Gamma-aminobutyric-acid receptor alpha-5 subunit	pain
C. rotundus	XF23	rotundenol	CHRM2	Muscarinic acetylcholine receptor M2	pain
C. rotundus	XF23	rotundenol	CHRNA7	Neuronal acetylcholine receptor protein, alpha-7 chain	inflammation
C. rotundus	XF24	stigmasterol glucoside	AR	Androgen receptor	hypertension
C. rotundus	XF24	stigmasterol glucoside	CA1	Carbonic anhydrase I	vasodilation
C. rotundus	XF24	stigmasterol glucoside	ESR1	Estrogen receptor	dyslipidemia
C. rotundus	XF24	stigmasterol glucoside	ESR2	Estrogen receptor beta	dyslipidemia
C. rotundus	XF24	stigmasterol glucoside	PGR	Progesterone receptor	pain
C. rotundus	XF24	stigmasterol glucoside	SRD5A1	Steroid 5-alpha-reductase 1	pain
C. rotundus	XF25	sugetriol	ACHE	Acetylcholinesterase	dyslipidemia
C. rotundus	XF25	sugetriol	DPP4	Dipeptidyl peptidase IV	pain
C. rotundus	XF25	sugetriol	F2	Thrombin	thrombosis
C. rotundus	XF26	alpha-Cyperone	ACHE	Acetylcholinesterase	dyslipidemia
C. rotundus	XF26	alpha-Cyperone	GABRA3	Gamma-aminobutyric-acid receptor alpha-3 subunit	pain
C. rotundus	XF26	alpha-Cyperone	CHRNA7	Neuronal acetylcholine receptor protein, alpha-7 chain	inflammation
C. rotundus	XF26	alpha-Cyperone	NOS3	Nitric oxide synthase, endothelial	hypertension
C. rotundus	XF26	alpha-Cyperone	F2	Thrombin	thrombosis
E. japonicum	ZL1	epibetulinic acid	ADH1A	Alcohol dehydrogenase 1A	diuresis
E. japonicum	ZL1	epibetulinic acid	AR	Androgen receptor	hypertension
E. japonicum	ZL1	epibetulinic acid	ESR1	Estrogen receptor	dyslipidemia
E. japonicum	ZL1	epibetulinic acid	NR3C1	Glucocorticoid receptor	diuresis
E. japonicum	ZL1	epibetulinic acid	LYZ	Lysozyme	diuresis
E. japonicum	ZL1	epibetulinic acid	NCOA2	Nuclear receptor coactivator 2	inflammation
E. japonicum	ZL2	oleanolic acid	AR	Androgen receptor	hypertension
E. japonicum	ZL2	oleanolic acid	ADRB2	Beta-2 adrenergic receptor	hypertension
E. japonicum	ZL2	oleanolic acid	CaM	Calmodulin	thrombosis
E. japonicum	ZL2	oleanolic acid	PKIA	cAMP-dependent protein kinase inhibitor alpha	diuresis
E. japonicum	ZL2	oleanolic acid	CA2	Carbonic anhydrase II	renal failure
E. japonicum	ZL2	oleanolic acid	CASP3	Caspase-3	hypertension
E. japonicum	ZL2	oleanolic acid	PDE3A	CGMP-inhibited 3',5'-cyclic phosphodiesterase A	diuresis
E. japonicum	ZL2	oleanolic acid	CCNA2	Cyclin-A2	inflammation
E. japonicum	ZL2	oleanolic acid	ESR1	Estrogen receptor	dyslipidemia
E. japonicum	ZL2	oleanolic acid	ESR2	Estrogen receptor beta	dyslipidemia
E. japonicum	ZL2	oleanolic acid	HSP90AA1	Heat shock protein HSP 90-alpha	vasodilation
E. japonicum	ZL2	oleanolic acid	HMOX1	Heme oxygenase 1	vasodilation
E. japonicum	ZL2	oleanolic acid	ICAM1	Intercellular adhesion molecule 1	inflammation
E. japonicum	ZL2	oleanolic acid	MAPK14	Mitogen-activated protein kinase 14	thrombosis
E. japonicum	ZL2	oleanolic acid	PTPN1	mRNA of Protein-tyrosine phosphatase, non-receptor type 1	inflammation
E. japonicum	ZL2	oleanolic acid	NOS2	Nitric oxide synthase, inducible	hypertension
E. japonicum	ZL2	oleanolic acid	PPARG	Peroxisome proliferator activated receptor gamma	dyslipidemia
E. japonicum	ZL2	oleanolic acid	PTGS1	Prostaglandin G/H synthase 1	inflammation
E. japonicum	ZL2	oleanolic acid	PTGS2	Prostaglandin G/H synthase 2	inflammation
E. japonicum	ZL2	oleanolic acid	PTPN1	Protein-tyrosine phosphatase 1B	hypertension
E. japonicum	ZL2	oleanolic acid	RXRA	Retinoic acid receptor RXR-alpha	hypertension
E. japonicum	ZL2	oleanolic acid	CHEK1	Serine/threonine-protein kinase Chk1	thrombosis
E. japonicum	ZL3	ursolic acid	AR	Androgen receptor	hypertension
E. japonicum	ZL3	ursolic acid	ESR1	Estrogen receptor	dyslipidemia
E. japonicum	ZL3	ursolic acid	NR3C1	Glucocorticoid receptor	diuresis
E. japonicum	ZL4	β-sitosterol	HTR2A	5-hydroxytryptamine 2A receptor	thrombosis
E. japonicum	ZL4	β-sitosterol	ACHE	Acetylcholinesterase	dyslipidemia
E. japonicum	ZL4	β-sitosterol	ADRA1A	Alpha-1A adrenergic receptor	diuresis
E. japonicum	ZL4	β-sitosterol	ADRA1B	Alpha-1B adrenergic receptor	vasodilation
E. japonicum	ZL4	β-sitosterol	AR	Androgen receptor	hypertension
E. japonicum	ZL4	β-sitosterol	ADRB2	Beta-2 adrenergic receptor	hypertension
E. japonicum	ZL4	β-sitosterol	CA2	Carbonic anhydrase II	renal failure
E. japonicum	ZL4	β-sitosterol	PDE3A	CGMP-inhibited 3',5'-cyclic phosphodiesterase A	diuresis
E. japonicum	ZL4	β-sitosterol	CCNA2	Cyclin-A2	inflammation
E. japonicum	ZL4	β-sitosterol	CYP17A1	Cytochrome P450 17A1	renal failure
E. japonicum	ZL4	β-sitosterol	DRD1	Dopamine D1 receptor	diuresis
E. japonicum	ZL4	β-sitosterol	ESR1	Estrogen receptor	dyslipidemia
E. japonicum	ZL4	β-sitosterol	ESR2	Estrogen receptor beta	dyslipidemia
E. japonicum	ZL4	β-sitosterol	GABRA5	Gamma-aminobutyric-acid receptor alpha-5 subunit	diuresis
E. japonicum	ZL4	β-sitosterol	NR3C1	Glucocorticoid receptor	diuresis
E. japonicum	ZL4	β-sitosterol	HSP90AA1	Heat shock protein HSP 90-alpha	vasodilation
E. japonicum	ZL4	β-sitosterol	MAPK14	Mitogen-activated protein kinase 14	thrombosis
E. japonicum	ZL4	β-sitosterol	PTPN1	mRNA of Protein-tyrosine phosphatase, non-receptor type 1	inflammation
E. japonicum	ZL4	β-sitosterol	CHRNA7	Neuronal acetylcholine receptor protein, alpha-7 chain	inflammation
E. japonicum	ZL4	β-sitosterol	NOS2	Nitric oxide synthase, inducible	hypertension
E. japonicum	ZL4	β-sitosterol	NCOA2	Nuclear receptor coactivator 2	inflammation
E. japonicum	ZL4	β-sitosterol	PPARG	Peroxisome proliferator activated receptor gamma	dyslipidemia
E. japonicum	ZL4	β-sitosterol	PTGS1	Prostaglandin G/H synthase 1	inflammation
E. japonicum	ZL4	β-sitosterol	PTGS2	Prostaglandin G/H synthase 2	inflammation
E. japonicum	ZL4	β-sitosterol	CHEK1	Serine/threonine-protein kinase Chk1	thrombosis
E. japonicum	ZL4	β-sitosterol	F2	Thrombin	thrombosis
E. japonicum	ZL5	daucosterol	ACHE	Acetylcholinesterase	dyslipidemia
E. japonicum	ZL5	daucosterol	ADRA1B	Alpha-1B adrenergic receptor	vasodilation
E. japonicum	ZL5	daucosterol	AR	Androgen receptor	hypertension
E. japonicum	ZL5	daucosterol	CA2	Carbonic anhydrase II	renal failure
E. japonicum	ZL5	daucosterol	PDE3A	CGMP-inhibited 3',5'-cyclic phosphodiesterase A	diuresis
E. japonicum	ZL5	daucosterol	CCNA2	Cyclin-A2	inflammation
E. japonicum	ZL5	daucosterol	CYP17A1	Cytochrome P450 17A1	renal failure
E. japonicum	ZL5	daucosterol	ESR1	Estrogen receptor	dyslipidemia
E. japonicum	ZL5	daucosterol	ESR2	Estrogen receptor beta	dyslipidemia
E. japonicum	ZL5	daucosterol	GABRA5	Gamma-aminobutyric-acid receptor alpha-5 subunit	diuresis
E. japonicum	ZL5	daucosterol	NR3C1	Glucocorticoid receptor	diuresis
E. japonicum	ZL5	daucosterol	GRIA2	Glutamate receptor 2	diuresis
E. japonicum	ZL5	daucosterol	HSP90AA1	Heat shock protein HSP 90-alpha	vasodilation
E. japonicum	ZL5	daucosterol	IGFBP2	Insulin-like growth factor binding protein 2	renal failure
E. japonicum	ZL5	daucosterol	IGFBP3	Insulin-like growth factor binding protein 3	renal failure
E. japonicum	ZL5	daucosterol	IGFBP5	Insulin-like growth factor binding protein 5	renal failure
E. japonicum	ZL5	daucosterol	LYZ	Lysozyme	diuresis
E. japonicum	ZL5	daucosterol	NR3C2	Mineralocorticoid receptor	hypertension
E. japonicum	ZL5	daucosterol	MAPK14	Mitogen-activated protein kinase 14	thrombosis
E. japonicum	ZL5	daucosterol	PTPN1	mRNA of Protein-tyrosine phosphatase, non-receptor type 1	inflammation
E. japonicum	ZL5	daucosterol	NOS3	Nitric oxide synthase, endothelial	hypertension
E. japonicum	ZL5	daucosterol	NOS2	Nitric oxide synthase, inducible	hypertension
E. japonicum	ZL5	daucosterol	NCOA1	Nuclear receptor coactivator 1	inflammation
E. japonicum	ZL5	daucosterol	NCOA2	Nuclear receptor coactivator 2	inflammation
E. japonicum	ZL5	daucosterol	PPARG	Peroxisome proliferator activated receptor gamma	dyslipidemia
E. japonicum	ZL5	daucosterol	PTGS1	Prostaglandin G/H synthase 1	inflammation
E. japonicum	ZL5	daucosterol	PTGS2	Prostaglandin G/H synthase 2	inflammation
E. japonicum	ZL5	daucosterol	RARB	Retinoic acid receptor beta	diuresis
E. japonicum	ZL5	daucosterol	RXRA	Retinoic acid receptor RXR-alpha	hypertension
E. japonicum	ZL5	daucosterol	F2	Thrombin	thrombosis
E. japonicum	ZL6	cholanic acid	ACHE	Acetylcholinesterase	dyslipidemia
E. japonicum	ZL6	cholanic acid	ADH1A	Alcohol dehydrogenase 1A	diuresis
E. japonicum	ZL6	cholanic acid	AR	Androgen receptor	hypertension
E. japonicum	ZL6	cholanic acid	SLC10A2	Bile acid transporter	renal failure
E. japonicum	ZL6	cholanic acid	CA2	Carbonic anhydrase II	renal failure
E. japonicum	ZL6	cholanic acid	CDC25A	Dual specificity phosphatase Cdc25A	inflammation
E. japonicum	ZL6	cholanic acid	ESR1	Estrogen receptor	dyslipidemia
E. japonicum	ZL6	cholanic acid	LYZ	Lysozyme	diuresis
E. japonicum	ZL6	cholanic acid	NCOA2	Nuclear receptor coactivator 2	inflammation
E. japonicum	ZL6	cholanic acid	UGT2B7	UDP-glucuronosyltransferase 2B7	inflammation
E. japonicum	ZL7	dibutyl phthalate	HTR2A	5-hydroxytryptamine 2A receptor	thrombosis
E. japonicum	ZL7	dibutyl phthalate	ACHE	Acetylcholinesterase	dyslipidemia
E. japonicum	ZL7	dibutyl phthalate	ADRA1A	Alpha-1A adrenergic receptor	diuresis
E. japonicum	ZL7	dibutyl phthalate	AR	Androgen receptor	hypertension
E. japonicum	ZL7	dibutyl phthalate	ADRB2	Beta-2 adrenergic receptor	hypertension
E. japonicum	ZL7	dibutyl phthalate	CA2	Carbonic anhydrase II	renal failure
E. japonicum	ZL7	dibutyl phthalate	PDE3A	CGMP-inhibited 3',5'-cyclic phosphodiesterase A	diuresis
E. japonicum	ZL7	dibutyl phthalate	CCNA2	Cyclin-A2	inflammation
E. japonicum	ZL7	dibutyl phthalate	CYP11B1	Cytochrome P450 11B1	renal failure
E. japonicum	ZL7	dibutyl phthalate	ESR1	Estrogen receptor	dyslipidemia
E. japonicum	ZL7	dibutyl phthalate	ESR2	Estrogen receptor beta	dyslipidemia
E. japonicum	ZL7	dibutyl phthalate	HSP90AA1	Heat shock protein HSP 90-alpha	vasodilation
E. japonicum	ZL7	dibutyl phthalate	MAPK14	Mitogen-activated protein kinase 14	thrombosis
E. japonicum	ZL7	dibutyl phthalate	CHRNA7	Neuronal acetylcholine receptor protein, alpha-7 chain	inflammation
E. japonicum	ZL7	dibutyl phthalate	NOS3	Nitric oxide synthase, endothelial	hypertension
E. japonicum	ZL7	dibutyl phthalate	NOS2	Nitric oxide synthase, inducible	hypertension
E. japonicum	ZL7	dibutyl phthalate	PPARG	Peroxisome proliferator activated receptor gamma	dyslipidemia
E. japonicum	ZL7	dibutyl phthalate	PTGS1	Prostaglandin G/H synthase 1	inflammation
E. japonicum	ZL7	dibutyl phthalate	PTGS2	Prostaglandin G/H synthase 2	inflammation
E. japonicum	ZL7	dibutyl phthalate	RXRA	Retinoic acid receptor RXR-alpha	hypertension
E. japonicum	ZL7	dibutyl phthalate	F2	Thrombin	thrombosis
