# Supplementary material for: Systems pharmacology exploration of botanic drug pairs reveals the mechanism for treating different diseases
Source: Sci Rep. 2016 Nov 14;6:36985. doi: 10.1038/srep36985 (PMC5107896; doi:10.1038/srep36985)
Supplement: Supplementary Table S5 [file srep36985-s4.xls]

## Sheet: Sheet1
	Table S5. Enriched PCA-related molecular properties terms of three Danshen herb pairs
Herb	NO.	Compound	hdon	hacc	MW	nCIC	RBN	Hy	TPSA	MLOGP
S. miltiorrhizae	DS1	oleanolic acid	2	3	456.78	5	1	0.042	57.53	5.967
S. miltiorrhizae	DS2	ursolic acid	2	3	456.78	5	1	0.042	57.53	5.967
S. miltiorrhizae	DS3	digallic acid	6	9	322.24	2	4	3.709	164.75	-0.397
S. miltiorrhizae	DS4	stigmasterol	1	1	412.77	4	5	-0.547	20.23	6.679
S. miltiorrhizae	DS5	gamma-sitosterol	1	1	414.79	4	6	-0.547	20.23	6.786
S. miltiorrhizae	DS11	1-(3,4-dihydroxyphenyl)-2-hydroxyethanone	3	4	168.16	1	2	1.555	77.76	0.114
S. miltiorrhizae	DS12	3,7-dimethylocta-2,6-dien-1-yl formate	1	2	182.29	0	5	-0.277	37.3	1.956
S. miltiorrhizae	DS14	2-(4-hydroxy-3-methoxyphenyl)-5-(3-hydroxypropyl)-7-methoxy-3-benzofurancarboxaldehyde	2	6	356.4	3	7	0.251	89.13	1.671
S. miltiorrhizae	DS15	6-o-syringyl-8-o-acetyl shanzhiside methyl ester	5	16	628.64	4	12	2.201	226.2	-0.947
S. miltiorrhizae	DS16	formyltanshinone	0	4	290.28	4	1	-0.807	64.35	1.961
S. miltiorrhizae	DS17	przewaquinone B	1	4	292.3	4	1	-0.354	67.51	1.767
S. miltiorrhizae	DS19	tanshinaldehyde	0	4	308.35	4	1	-0.815	64.35	2.075
S. miltiorrhizae	DS20	tanshinol Ⅱ	1	4	354.48	4	2	-0.408	63.6	2.634
S. miltiorrhizae	DS21	tanshinol Ⅰ	1	4	336.41	4	2	-0.396	63.6	2.258
S. miltiorrhizae	DS22	baicalin	6	11	446.39	4	4	3.26	187.12	-0.545
S. miltiorrhizae	DS23	cryptotanshinone	0	3	296.39	4	0	-0.851	43.37	3.308
S. miltiorrhizae	DS24	dan-shexinkum d	1	4	336.41	4	1	-0.396	63.6	2.794
S. miltiorrhizae	DS25	dan shen spiroketal lactone	0	3	268.31	4	0	-0.844	35.53	3.214
S. miltiorrhizae	DS26	daucosterol	4	6	576.95	5	9	1.314	99.38	4.229
S. miltiorrhizae	DS28	ethyl lithospermate	2	8	502.55	4	11	0.135	119.36	3.183
S. miltiorrhizae	DS29	isocryptotanshinone	0	3	296.39	4	0	-0.851	43.37	3.308
S. miltiorrhizae	DS30	isosalvianolic acid c	6	10	492.46	4	7	3.069	177.89	1.234
S. miltiorrhizae	DS31	lithospermic acid	7	12	538.49	4	9	3.835	211.28	0.415
S. miltiorrhizae	DS32	methyltanshinonate	0	5	338.38	4	2	-0.79	73.58	2.327
S. miltiorrhizae	DS33	neocryptotanshinone	2	4	314.41	3	2	0.235	74.6	2.893
S. miltiorrhizae	DS34	prolithospermic acid	4	6	314.31	3	3	1.822	107.22	1.394
S. miltiorrhizae	DS35	salvianolic acid A	7	10	494.48	3	9	3.904	184.98	1.234
S. miltiorrhizae	DS36	salvianolic acid c	6	10	492.46	4	8	3.069	177.89	1.234
S. miltiorrhizae	DS37	(Z)-3-[2-[(E)-2-(3,4-dihydroxyphenyl)vinyl]-3,4-dihydroxy-phenyl]acrylic acid	5	6	314.31	2	4	2.675	118.22	1.71
S. miltiorrhizae	DS38	salvianolic acid j	6	12	538.49	4	9	3.017	200.28	0.415
S. miltiorrhizae	DS39	tanshindiol a	2	5	312.34	4	1	0.278	87.74	1.133
S. miltiorrhizae	DS40	tanshinone Ⅱb	1	4	310.37	4	1	-0.369	67.51	2.153
S. miltiorrhizae	DS41	salvianolic acid B	9	16	718.66	5	14	5.121	278.04	-0.163
H. leonuri	YMC1	beta-sitosterone	0	1	412.77	4	6	-0.957	17.07	6.679
H. leonuri	YMC2	(−)-alloaromad endrene	0	0	204.39	3	0	-0.977	0	4.738
H. leonuri	YMC3	quercetin-3-o-galactopyranoside	8	12	464.41	4	4	4.994	210.51	-1.999
H. leonuri	YMC4	quercitin	5	7	302.25	3	1	2.779	131.36	0.233
H. leonuri	YMC5	rutin	10	16	610.57	5	6	6.36	269.43	-3.148
H. leonuri	YMC6	tiliroside	7	13	594.56	5	8	3.714	216.58	-0.416
H. leonuri	YMC7	isorhamnetin-3-o-beta-d-rutinoside	9	16	624.6	5	7	5.429	258.43	-2.949
H. leonuri	YMC8	leonuridine	6	9	348.39	3	3	3.637	149.07	-1.797
H. leonuri	YMC9	leonurine	5	8	311.38	1	10	2.824	126.89	0.987
H. leonuri	YMC10	apigenin	3	5	270.25	3	1	1.103	90.9	1.764
H. leonuri	YMC11	kaempferol	4	6	286.25	3	1	1.921	111.13	0.992
C. rotundus	XF1	luteolin	4	6	286.25	3	1	1.921	111.13	0.992
C. rotundus	XF4	oleanolic acid	2	3	456.78	5	1	0.042	57.53	5.967
C. rotundus	XF5	daucosterol	4	6	576.95	5	9	1.314	99.38	4.229
C. rotundus	XF6	β-sitosterol	1	1	414.79	4	6	-0.547	20.23	6.786
C. rotundus	XF7	stigmasterol	1	1	412.77	4	5	-0.547	20.23	6.679
C. rotundus	XF9	isocurcumenol	1	2	234.37	3	0	-0.371	29.46	3.139
C. rotundus	XF11	(4aS,6R,8aS)-4a-hydroxy-4,8a-dimethyl-6-prop-1-en-2-yl-5,6,7,8-tetrahydro-1H-naphthalen-2-one	1	2	234.37	2	1	-0.371	37.3	2.636
C. rotundus	XF12	beta-Rotunol	1	2	234.37	2	1	-0.371	37.3	2.636
C. rotundus	XF14	(-)-dehydroaromadendrene	0	0	202.37	3	0	-0.977	0	4.631
C. rotundus	XF15	5beta-Cyprinol	5	5	452.75	4	7	2.252	101.15	3.225
C. rotundus	XF16	guaidiol	2	2	238.41	2	1	0.295	40.46	2.841
C. rotundus	XF18	khelloside	4	10	408.39	4	5	1.731	151.96	-1.898
C. rotundus	XF19	ledane	0	0	206.41	3	0	-0.977	0	5.795
C. rotundus	XF20	nootkatene	0	0	202.37	2	1	-0.977	0	4.534
C. rotundus	XF21	nootkatone	0	1	218.37	2	1	-0.917	17.07	3.517
C. rotundus	XF23	rotundenol	1	1	220.39	3	0	-0.413	20.23	3.721
C. rotundus	XF24	stigmasterol glucoside	4	6	574.93	5	8	1.314	99.38	4.121
C. rotundus	XF25	sugetriol	3	3	252.39	3	0	1.088	60.69	2.005
C. rotundus	XF26	alpha-Cyperone	0	1	218.37	2	1	-0.917	17.07	3.517
E. japonicum	ZL1	epibetulinic acid	2	3	456.78	5	2	0.042	57.53	5.967
E. japonicum	ZL2	oleanolic acid	1	2	440.78	5	1	-0.527	37.3	6.803
E. japonicum	ZL3	ursolic acid	2	3	456.78	5	1	0.042	57.53	5.967
E. japonicum	ZL4	β-sitosterol	1	1	414.79	4	6	-0.547	20.23	6.786
E. japonicum	ZL5	daucosterol	4	6	576.95	5	9	1.314	99.38	4.229
E. japonicum	ZL6	cholanic acid	1	2	360.64	4	4	-0.484	37.3	5.71
E. japonicum	ZL7	dibutyl phthalate	0	4	278.38	1	10	-0.787	52.6	3.618
